# Supplementary material for: Evaluation of Toll-like Receptor 4 (TLR4) Involvement in Human Atrial Fibrillation: A Computational Study
Source: Genes (Basel). 2024 May 16;15(5):634. doi: 10.3390/genes15050634 (PMC11121426; doi:10.3390/genes15050634)
Supplement: Supplementary file 1 [file genes-15-00634-s001.zip]

Archive with 1 entries (1 files):
- genes-2960679-supplementary.xlsx
