# Supplementary material for: Evaluation of Toll-like Receptor 4 (TLR4) Involvement in Human Atrial Fibrillation: A Computational Study
Source: Genes (Basel). 2024 May 16;15(5):634. doi: 10.3390/genes15050634 (PMC11121426; doi:10.3390/genes15050634)
Supplement: Supplementary file 1 [file genes-15-00634-s001.zip › genes-2960679-supplementary.xlsx]

## Sheet: complete
Gene.symbol	FDR	Median FC
CCDC163	5.88827e-14	-0.77562
FGFR2	6.67445e-10	-0.926511
EGFR	3.0864e-09	-0.286
PDE8B	1.16321e-08	0.999874
MYOZ3	6.57539e-08	-0.270269
GPC5	9.55948e-08	-0.00908705
RNF165	1.28129e-07	-0.268716
MT1X	1.62314e-07	-0.237711
GNAO1	3.17988e-07	-0.777862
INPP4A	4.46718e-07	0.588
CACNA1G	4.47202e-07	-0.789148
SLC6A6	6.4901e-07	0.976171
EREG	6.60121e-07	-0.61
HIVEP3	1.05905e-06	-0.788898
CES2	1.23222e-06	0.567039
TRIB1	1.27689e-06	-0.152607
MYCN	2.00263e-06	-0.51
ASTN2	2.3196e-06	-0.910075
GPSM2	2.33795e-06	-0.429
FAM83B	2.382e-06	-1.07
ANGPTL2	2.40832e-06	0.847432
PPM1E	2.43562e-06	-1.09375
PILRA	2.43971e-06	0.289419
HSPA9	2.50493e-06	0.732
FAM149A	3.06849e-06	-0.453084
CTSB	3.56799e-06	0.367228
TMEM71	3.95483e-06	0.421832
FRZB	4.25013e-06	0.537
GJD2	4.29862e-06	-0.0114
LBH	5.57291e-06	1
ARHGAP24	5.71396e-06	0.234097
GABPB1-AS1	5.83997e-06	-0.344786
ADAM23	6.00185e-06	-0.445618
RGS6	6.23445e-06	-0.511784
PHLDA1	6.27445e-06	0.266314
AREG	6.32373e-06	-0.908768
STAMBPL1	6.51049e-06	0.469914
DGKE	6.58321e-06	0.347916
TRIQK	6.62877e-06	0.707279
GSN	6.64925e-06	0.367462
LGR6	7.06544e-06	-0.522
ALOX5	7.09721e-06	0.586507
SCAMP1	7.1215e-06	0.0185213
CD44	7.18621e-06	0.479
DHRS9	7.3457e-06	0.854738
RRAD	7.70326e-06	0.851
STRN	7.86054e-06	0.585541
ALYREF	7.8804e-06	0.867419
CD38	1.12143e-05	0.455621
TRAC	1.29302e-05	-1.3
FAM81A	1.33338e-05	-0.9316
YLPM1	1.45399e-05	-0.240594
ROR1	1.50265e-05	0.497
CHRM3	1.52913e-05	-0.43743
TRMT13	1.56274e-05	-0.122
MICAL2	1.69298e-05	0.45922
NAALAD2	1.71766e-05	-0.567734
HSF2	1.7259e-05	-0.586086
SSH2	1.82476e-05	-0.291
NAIP	1.83186e-05	0.908459
MFN1	1.83654e-05	0.324555
USP31	1.8373e-05	-0.516626
SLC8A1	1.86072e-05	0.455
BAIAP2	1.87424e-05	-0.349399
CENPJ	1.97723e-05	0.249419
LMAN2	1.99722e-05	0.440187
PPFIBP1	2.10219e-05	0.250735
ETS1	2.10251e-05	0.655
PDE1C	2.10893e-05	0.6404
CYBA	2.11385e-05	0.677877
CADM3	2.13395e-05	-0.639432
NIN	2.14397e-05	0.340149
COL21A1	2.24052e-05	0.755
SLC4A4	2.25508e-05	-0.584
GABRB3	2.2551e-05	-1.1948
AGTR1	2.26772e-05	0.421
PACS1	2.27201e-05	-0.121
TMEM132B	2.27334e-05	-0.875144
RASAL2	2.27751e-05	-0.383845
TBXAS1	2.27853e-05	0.304
HPCAL4	2.28377e-05	-0.380252
C11orf87	2.29625e-05	-0.336
MPHOSPH8	2.30322e-05	0.2707
KCNJ3	2.47924e-05	-0.877
COG5	2.57787e-05	-0.855
GABBR2	2.59692e-05	0.209184
DPYSL4	2.62927e-05	1.26401
TMEM107	2.81485e-05	0.541
CD300A	2.86308e-05	0.554961
TCF24	2.90039e-05	-0.908295
YME1L1	2.97954e-05	0.085305
CCND2	2.99134e-05	0.382747
PDGFA	3.42221e-05	0.461408
PRMT2	3.46916e-05	0.164974
ANK3	3.49309e-05	-0.508
RBL1	3.51177e-05	0.109
FAM78B	3.54781e-05	-0.684
RCAN1	3.57655e-05	1.38
RHBDL3	3.57997e-05	-0.584731
DST	3.584e-05	-0.0466747
TCF21	3.63737e-05	0.738255
VWA5B1	3.66765e-05	-0.582
DLL1	3.77506e-05	-0.231505
GREB1	3.77616e-05	-0.714
AGGF1	3.79026e-05	0.672
LRRC32	3.80151e-05	0.0609357
CAPN6	4.02066e-05	-0.866
QKI	4.05506e-05	0.0992638
ENG	4.06202e-05	0.807
SLC11A2	4.08389e-05	-0.263912
G3BP1	4.10939e-05	0.0326428
CISH	4.17095e-05	0.675332
BTD	4.17728e-05	0.363717
NFIB	4.18993e-05	0.804232
PHTF2	4.20616e-05	0.812
MAST4	4.21224e-05	-0.250847
PDE7A	4.22622e-05	-0.310767
GLIPR2	4.2426e-05	0.728
ZCCHC7	4.24265e-05	0.792284
PDLIM5	4.27274e-05	0.609
OTUD7A	4.28061e-05	-0.358
MED1	4.35686e-05	0.301
AXIN2	4.37507e-05	0.0856265
ACBD3	4.3863e-05	0.478786
BICD1	4.39412e-05	0.465
ARPP21	4.39889e-05	-0.474099
HADH	4.40237e-05	0.633468
GRK5	4.41304e-05	0.476682
MYH11	4.41725e-05	0.497
C15orf40	4.42344e-05	-0.10309
MAPT	4.4337e-05	-0.991
NPC2	4.47635e-05	0.2941
FBXW7	4.51209e-05	0.66718
ERBB2	4.52292e-05	-0.213
TSPAN12	4.52988e-05	0.361376
ZNF384	4.53396e-05	0.070039
B3GLCT	4.58053e-05	-1.36
HNRNPM	4.59305e-05	-0.0335025
DNAH7	4.60077e-05	-0.601594
RBBP4	4.91125e-05	0.678652
CSF2RA	4.9215e-05	0.809373
ADAMTS19	4.96227e-05	-0.329228
PCNX2	4.97653e-05	-0.621
CADPS	5.0198e-05	-0.737
ST3GAL6	5.05913e-05	0.468
HOOK1	5.13568e-05	-0.495
SEMA3A	5.43123e-05	-0.460894
CASP1	5.43881e-05	0.752
FGF1	5.45094e-05	0.487773
NCOR1	5.49127e-05	0.0987466
SNX5	5.52792e-05	0.518
SPPL3	5.5546e-05	-0.551223
SLC15A2	5.59053e-05	-0.4103
PDE3A	5.66508e-05	-0.121361
TSC22D1	5.85889e-05	0.25629
FOXN3	6.04643e-05	0.0872064
MS4A6A	6.04949e-05	0.705
IPO8	6.06678e-05	0.132247
OPA1	6.18907e-05	0.347
ARHGDIB	6.28385e-05	0.536
PBXIP1	6.54594e-05	-0.399786
KCNB1	6.57638e-05	-0.447
KIAA1217	6.60695e-05	-0.391585
ACTA1	6.62634e-05	1.00549
PPM1L	6.63215e-05	-0.709673
HTR4	6.64431e-05	-0.333
CYBB	6.64616e-05	0.722934
KIDINS220	6.6635e-05	0.355091
ACAN	6.6771e-05	-0.338
PRICKLE1	6.68287e-05	0.57515
CLTC	6.68546e-05	-0.122
CXADR	6.68593e-05	-0.0769887
RPS16	6.70507e-05	0.33375
SBSPON	6.70671e-05	-0.0934
FAM76B	6.71147e-05	-0.0831852
GIGYF2	6.72205e-05	0.0670226
NRP1	6.72216e-05	0.689229
TTN	6.80436e-05	-0.206558
PEG10	6.88768e-05	-0.475
PAWR	7.0047e-05	-0.258609
GRIA1	7.01462e-05	0.322758
GALNT16	7.24861e-05	-0.842919
PDK1	7.28417e-05	0.496704
UBE4B	7.28495e-05	0.11152
REST	7.3006e-05	-0.234
TMEM229B	7.31611e-05	-0.345613
CD47	7.41901e-05	0.61
MED23	7.44125e-05	0.0139636
MAGI1	7.45137e-05	-0.330873
ANPEP	7.45924e-05	-1.28711
MMP11	7.49589e-05	-0.417
SLC16A1	7.50407e-05	0.37
GART	7.52437e-05	0.298777
SIK3	7.54219e-05	0.136647
GRM8	7.6139e-05	-0.127276
OGT	7.69376e-05	0.519
GRIP1	7.70032e-05	-0.619025
CXCL12	7.85278e-05	0.819507
LSM4	7.89126e-05	0.665797
AP5M1	7.98249e-05	0.0224323
LINS1	8.01957e-05	-0.623
DLG2	8.29414e-05	-0.564803
SMAD6	8.29661e-05	0.844756
RNF216	8.39281e-05	0.634396
NRP2	8.41439e-05	0.559
KIF13A	8.54289e-05	0.179955
SIVA1	9.23398e-05	0.288582
SMUG1	9.27462e-05	0.504
TRNP1	9.27974e-05	-0.481767
CRTAC1	9.30443e-05	-0.585533
ZNF385B	9.34132e-05	-0.286
VEGFA	9.34477e-05	0.798945
GSPT1	9.3634e-05	-0.336
ZBTB43	9.36914e-05	-0.399
SLC44A1	9.47545e-05	0.608483
NUDT16	9.48448e-05	0.182991
CTNNA1	9.78354e-05	0.327
MTCL1	0.000100924	0.502
CLASP2	0.000100963	-0.374
PPP2R3A	0.00010218	0.101113
MET	0.000103131	-0.307059
C5orf24	0.000103418	0.595
PBLD	0.000103669	0.499
VWF	0.000103703	0.658
MDN1	0.000103823	-0.42
KCNE3	0.000103884	0.66
HFE	0.000104763	0.246701
FHL2	0.000104821	2.61
MECOM	0.000105003	0.575885
CHGB	0.000106154	1.05123
ABCC4	0.000106469	0.515
SLC2A13	0.000107171	-0.369
HLA-DRA	0.000107308	0.646
SMURF1	0.000107455	0.263
RAB3GAP1	0.000109723	-0.0861487
ARGLU1	0.000110576	-0.203
LRRFIP1	0.000110644	0.241511
TNNT1	0.000113316	0.526787
ATP2B4	0.000113462	0.178452
ZMYM6	0.000113558	0.348
HMGB1	0.000113902	0.889196
EWSR1	0.000115362	0.229602
YY1	0.000115456	0.0327423
IL6R	0.000115741	-0.498724
ENTPD1	0.000116162	0.78613
GNB1	0.000116665	0.528574
FAM234B	0.00011706	-0.0319714
DLG1	0.000117735	0.453
CDS2	0.000117751	0.477
SEC31A	0.000118065	0.322938
PLEKHB2	0.000118122	0.688
HELZ2	0.000118171	-0.167
ZBTB7A	0.000118292	0.0574812
TMCO3	0.00011914	0.708
COL4A5	0.000120945	-0.365583
TOMM22	0.000121304	0.698575
ZDHHC17	0.000121732	0.468933
CTSZ	0.000121835	0.184641
MPRIP	0.000121889	0.134044
ERICH1	0.000122169	0.663982
PTGDS	0.000122193	-0.624514
ADGRE2	0.000122301	0.158618
LST1	0.000122328	0.658184
PCNX4	0.000122335	-0.222975
DLD	0.000122575	0.143267
SPN	0.000122968	-0.384
RFFL	0.000124836	-0.348703
SYK	0.000125122	-0.249
FARP1	0.000128294	-0.289
PI15	0.000128552	-0.612722
NANOS1	0.000130778	0.443
GSE1	0.000130836	-0.375607
PLXNC1	0.000131032	0.131805
HSPA4L	0.000131359	0.492
LRRC7	0.000131774	-1.05
PTN	0.000131776	0.358687
PSPH	0.000131906	-0.30131
ASAH1	0.000132148	0.294
WWC3	0.000132361	0.280368
TKTL1	0.000132492	-0.75438
TMEM182	0.000132714	-0.0280019
OTOGL	0.000133419	-0.77
SHB	0.00013421	-0.0926
COPA	0.000135708	0.993322
PLEKHA8	0.000135829	-0.268419
HAPLN1	0.000135961	0.805
LOC101928658	0.000136305	0.563764
LOC90246	0.000136356	-0.388532
PAK3	0.000138116	-0.43
GLRX3	0.000138407	0.46959
AGK	0.000138459	0.187
SERPINA1	0.000139685	-0.238
PERP	0.000140122	-0.503309
FGFR1	0.000140188	0.728
MAGOHB	0.000140677	0.127413
PLCE1	0.000141044	-0.357964
FGFR1OP2	0.000141122	-0.0718427
PPM1A	0.000141939	0.591484
NKX3-1	0.000144852	-0.287
SPTBN1	0.000146098	0.0353733
HLA-DPB1	0.000148767	-0.047641
ACTA2	0.000151258	-0.688404
DGKB	0.000151544	-0.0366859
PRLR	0.000151763	-0.375
PCID2	0.000154298	0.401053
NID2	0.000155138	-0.374
REXO2	0.000155578	0.574649
MAGI2-AS3	0.000155927	-0.6
SORCS1	0.000156408	-0.514
CALU	0.000156705	0.344581
ITPR1	0.000157808	0.868301
PPP1R12C	0.000157881	0.373
JAM3	0.00015802	0.407
USE1	0.000158188	0.186
NR2F1-AS1	0.00015819	-0.49086
MRO	0.000158288	-0.689341
B4GALNT3	0.000158514	0.482382
PTK6	0.000160916	-0.316079
CDK9	0.000162308	0.459
LMOD3	0.000162681	0.493091
ACAD10	0.000162812	-0.271
PDCD6	0.000165248	-0.425631
HEG1	0.000165413	-0.193
HDDC2	0.00016552	-0.391179
PRPF31	0.000165633	0.62121
HLA-DQB2	0.000165864	0.575859
COL22A1	0.000166067	0.0243314
LIN9	0.000166104	0.526
EPPK1	0.000166368	-0.335858
PARVG	0.000166777	-0.306
ZNF75D	0.000167167	-0.214354
MBP	0.00016745	-0.385315
TCP11L2	0.000170733	0.435007
CREBZF	0.000170993	-0.205599
ZFP64	0.00017105	0.198612
CDS1	0.000171278	0.582042
ARHGAP1	0.000175431	0.552
TNKS	0.000175619	-0.32
CHDH	0.000175838	-0.646588
KIAA1522	0.000176446	-0.111775
ELP2	0.000176933	0.83
MS4A4A	0.000177059	0.552
KMT2A	0.000177215	-0.243
RNF130	0.000177597	0.381788
APRT	0.00017781	0.524
MYLIP	0.000179241	-0.686
DKK3	0.000181173	-0.214
USP46	0.00018135	0.577293
KIAA2012	0.000181634	-0.386
CLIC5	0.000183308	-0.281864
FCER1G	0.000184316	0.119753
KCNAB1	0.000184677	0.0664997
TRIM8	0.000184815	-0.239317
POLQ	0.000185441	-0.442192
KCNQ5	0.000185502	-0.214
SRGN	0.000185681	0.578
QPCT	0.000185709	0.783006
TMEM38B	0.000185858	-0.527
CAPRIN1	0.000185932	0.181112
COLQ	0.000185974	0.451983
BCAS4	0.000185987	-0.467146
TTC22	0.000186183	0.813836
SRPK2	0.000186332	0.230385
VPS37C	0.000186362	0.252162
PIGG	0.000186507	-0.311
S100A8	0.000186576	0.503
EFR3B	0.000186718	-0.0575537
GREB1L	0.000186735	-0.283034
FAM120A	0.00018678	0.0924876
CNGA1	0.000186879	-0.304
LPCAT4	0.000186943	0.294
SNRNP27	0.000187094	0.006847
NAV3	0.000187193	-0.559473
MCTP1	0.000187278	-0.315414
CAMSAP1	0.000187343	-0.271
NPAS3	0.000187473	-0.458946
SPHKAP	0.000187523	-0.466212
TNRC6C	0.000190663	-0.311
PARD6B	0.000190825	-0.383237
TPM1	0.000193506	-0.0467485
ARPC4	0.000193922	0.458
GPC4	0.000194026	-0.514
ING1	0.000194729	0.0023536
ANKRD44	0.000194733	-0.284
PLPP5	0.000199395	0.498
USP25	0.000199822	0.424
AKT3	0.000200184	0.329
NRXN1	0.000200612	-0.954511
CD6	0.000200741	0.354
RAC2	0.000203037	0.69336
HPN	0.000203162	-0.306
APOA1	0.000203174	0.476001
RHEB	0.000203338	0.522
IRF2BP2	0.000205219	0.551092
VPS8	0.000206535	0.888
VDAC1	0.000206853	0.445864
ESD	0.000210471	-0.227
BNC2	0.000211099	-0.575
FERMT1	0.000211636	-0.180111
ACP1	0.000211814	0.586
DAPP1	0.000212183	-0.617
RAB29	0.000212479	0.321517
ATP2B2	0.000212563	-0.281812
BMP8A	0.000212629	-0.439
PIK3C2A	0.000212653	0.479516
CBS	0.0002127	0.36917
FMN2	0.000212778	-0.427
RALGAPA1	0.000213037	-0.349367
USF3	0.000213134	0.0436908
NRAP	0.000214705	0.906
ID1	0.000214742	0.762364
IDS	0.000214745	0.5162
GGA2	0.000214828	0.48706
ROR2	0.000216488	-0.66
RTF1	0.000217202	0.358
SPATA6	0.000217303	0.496633
APOE	0.000218391	0.704
KLRD1	0.000219457	0.486771
IDE	0.000219601	-0.197087
AKAP10	0.000219618	0.148988
RPS6KA2	0.000220101	0.584
COTL1	0.000220269	0.473103
COPS8	0.000220306	0.717814
ADAM22	0.000220328	-0.194
KLHL12	0.000223189	0.428
IGFBP2	0.000223261	1.1828
HLF	0.000223308	-0.410245
MOBP	0.000223767	-0.374182
YWHAZ	0.000224608	0.922096
CDH10	0.000224945	-0.641
CTSS	0.00022522	0.366
MTHFD2L	0.000225265	0.25686
TBX3	0.000225382	0.607
ATMIN	0.000227155	-0.214
FBXO38	0.000227692	0.377
UST	0.000228967	0.832948
RUNX1T1	0.000229389	0.114125
HEY2	0.000234469	0.726309
BBX	0.000236042	-0.26
FGF7	0.000238578	-0.117
MCHR1	0.000240142	0.864
VPS53	0.000240869	0.0388803
NSG1	0.000241356	-0.894789
ZNF224	0.000241385	-0.315
RPRD1A	0.00024186	0.0210535
FBLN1	0.00024193	0.0967964
KMT5A	0.000241932	0.594
MFNG	0.00024204	0.38844
GNA11	0.000242269	0.466971
GPR22	0.00024258	-0.915567
GLYR1	0.00024262	0.653
KRT7	0.000242867	-0.860524
MAD2L1	0.000243079	0.460369
YKT6	0.000243103	0.62
DNAH6	0.000243387	-0.112327
S100A4	0.000243442	0.192
FBXO32	0.000243917	-0.329
CUL4A	0.000243966	-0.288024
MAPK14	0.000244362	0.537
NEURL1	0.00024447	0.37884
EIF4G3	0.000244639	-0.197
GIMAP4	0.000245492	0.289876
SPC24	0.000245864	-0.297
TMEM245	0.000246862	-0.369558
IL13RA1	0.000249028	0.814468
KLF12	0.000249036	0.405
NEBL	0.000249336	0.205212
SERBP1	0.000251134	0.573
CAMKK2	0.000257974	0.576653
GRIA3	0.000258168	-0.275141
PITHD1	0.000258215	0.596114
MFAP3L	0.000259241	-0.541182
EHD4	0.000259701	0.650139
ADAMTS8	0.000260356	-0.914
ARHGAP25	0.000261303	0.287
CANX	0.000261976	1
RAB18	0.00026337	-0.632364
GHITM	0.000263628	0.563252
CYB5R1	0.000263666	0.519
MZB1	0.000263829	0.849267
PPP1R3C	0.000263861	0.494217
DUS2	0.000266649	0.386
PDE1A	0.000269226	1.37
FAM124A	0.000270999	-0.47776
SLC25A36	0.000272591	-0.287
C9orf72	0.00027384	0.449
CABLES2	0.00027401	-0.417
MTAP	0.000274094	0.462
ANKFY1	0.000274132	0.648
EGLN3	0.000274195	0.40106
STARD13-AS	0.00027429	-0.505
FAAP20	0.000274339	-0.182136
MYO5A	0.000274345	0.107594
KCNN3	0.000274431	-0.257
DDX18	0.000274529	0.230418
YWHAE	0.000274568	0.0106564
EFNB3	0.000274586	-0.477591
GPR82	0.000274733	0.745089
PID1	0.000274756	0.559
PLCD3	0.000274767	-0.303
KDELR3	0.00027477	0.54167
ARHGAP9	0.00027495	0.303223
MPP2	0.000275457	-0.402
ZNF333	0.000275981	0.0626472
C5orf22	0.000276908	0.125432
ARNT2	0.000278412	-0.616532
SUPT16H	0.000279005	0.424347
KLF2	0.000279214	0.351
PPP3CA	0.000279365	-0.0671378
ATAD2	0.000280343	-0.324773
IL1RAPL1	0.000281765	-0.432396
DUSP3	0.000281769	0.48934
ZNF496	0.000285468	-0.334789
ZNHIT2	0.000287216	-0.314068
DGKI	0.000287394	0.202313
METAP1D	0.000287544	-0.185415
MACF1	0.000287858	-0.668
CBFB	0.000287873	0.230187
TNRC18	0.000288034	0.349417
PGAM5	0.000288055	0.16753
C1orf21	0.000288318	0.277141
UBQLN1	0.0002894	-0.152
FARSB	0.000289467	-0.189
ATG10	0.000289651	0.541966
CLCC1	0.000291037	0.313048
DCAF7	0.000291432	-0.329
SLC4A7	0.000292225	-0.452707
ATP11A	0.000293536	0.124555
PRUNE1	0.000293714	0.003226
GALC	0.000293722	0.265
ZNF280B	0.000295288	-0.507
RUBCN	0.000295456	0.127643
KCTD1	0.000295679	-1.05
CACNB2	0.000296549	-0.554167
NBR1	0.000298711	0.757804
HNMT	0.000303837	0.742717
EPHA7	0.000306226	-0.263
SYT13	0.000306566	-0.534793
BBS9	0.000308188	0.445844
GALNT5	0.000308396	-0.255
KLF9	0.000309354	-0.359435
CYP4V2	0.000309509	-0.335928
XPR1	0.00030958	0.378092
TRRAP	0.000309666	0.568558
RGS18	0.000309768	0.499
PKNOX2	0.000310035	-0.196867
TP53I11	0.000311821	-0.345
FBN2	0.000312464	0.132
RGS12	0.00031317	0.0104811
PKP1	0.000313508	-0.238
C3orf52	0.000314634	0.500089
NEU3	0.000316279	0.241753
KCMF1	0.00031636	-0.250722
CDH2	0.0003168	0.513371
PDE4DIP	0.000317557	0.333636
PRDM5	0.000317729	0.172
SH3RF3	0.000317732	0.318401
LMO4	0.000317865	-0.444
JAG1	0.000318251	0.084914
TMEM178A	0.000320245	-0.534
KLHL34	0.000320674	-0.209088
SOCS2	0.000323661	0.844721
ACSL6	0.000327929	-0.804
CDT1	0.000328074	-0.218552
CLEC4A	0.000328937	0.804909
PTGR1	0.000331021	0.489559
PCBP2	0.00033105	-0.549582
ATP6V0A2	0.000332625	-0.100873
MPV17	0.000338753	0.379
RELN	0.00033888	0.697
PLIN5	0.000339081	-0.0644654
TRIM38	0.000346596	0.294
SIM2	0.00034804	-0.152233
GPR26	0.000351119	-0.371
DDIT4L	0.000351439	-0.755
PLEKHB1	0.000351677	-0.697
XYLB	0.000355565	-0.198
RFC3	0.000355869	0.76671
UBE2D3	0.000355957	0.521
SNAP23	0.000356254	0.764
BRWD3	0.000356403	-0.108244
CDKN2C	0.000356408	0.273197
MAPK1	0.000356426	0.122643
ZMAT3	0.000356435	0.348104
C12orf54	0.000359121	-0.294
TXNL4A	0.00035944	-0.224802
SUSD4	0.000360789	-0.883635
PPP1CB	0.000362226	0.191664
CACNA1C	0.000362905	-0.193254
OSBPL6	0.000363148	-0.457588
ZNF397	0.000363231	0.428737
ILDR2	0.000365682	-0.555304
ARHGEF10	0.000367904	0.25122
STOX2	0.000371096	-0.467
CHN2	0.000371113	0.836179
GOPC	0.000371407	-0.23
BCAP29	0.000371504	-0.144516
GRIN2A	0.000372856	-0.892967
BTBD7	0.000372925	-0.333285
GLS	0.000373227	0.100507
ZEB1	0.000374464	0.0909273
OXCT1	0.000374481	0.161254
CDK12	0.000382049	0.210109
TTBK2	0.000382794	-0.558
VPS50	0.000382907	0.0969
ADCY1	0.000384219	-0.807
RAB28	0.000384872	0.413
EHBP1L1	0.000387486	0.733
PRKAA2	0.000387646	0.279
SLC35A2	0.000388903	0.157448
GREM2	0.000389388	-0.331
STAP2	0.000390359	-0.276295
NCF2	0.000392085	0.0832
CSNK1A1	0.000392685	-0.42
EBF1	0.000393747	-0.348131
SERP1	0.000395004	0.504196
KYNU	0.000395319	0.377788
TDRP	0.000395597	-0.374
SUPT20H	0.000395929	-0.304
CAP2	0.000398445	0.305581
SGPL1	0.000398555	0.334087
GAREM1	0.000398629	-0.444
P2RY8	0.000398781	0.390953
DCUN1D1	0.000399524	0.757
LZTFL1	0.000399992	0.0528387
PMP22	0.000400489	-0.411316
ITGA11	0.000402319	0.174385
BEX2	0.000405174	-0.256
KIF1B	0.000405412	-0.246485
HNRNPA1	0.000405522	0.0839891
NTM	0.000405726	-0.141
WWP1	0.000405791	0.126321
TMEM43	0.000409356	0.19663
GATA4	0.000409929	-0.195
RAB3B	0.000410301	-0.487322
AKR1E2	0.000410655	0.164
APBB2	0.000411254	-0.469493
LINC01550	0.000413911	-0.400223
IDH3A	0.000414035	0.439733
SCYL3	0.000414257	-0.272
SOX5	0.000414541	-0.524638
SRSF3	0.000415284	0.63291
CLEC2D	0.000416027	0.634983
TOX4	0.000416055	0.108469
ASPH	0.0004188	-0.206151
MRPL57	0.000420424	-0.213015
CRIP3	0.000423304	0.881
VPS13A	0.000423737	-0.355
SDHC	0.000424527	-0.0290866
TRAF3IP2	0.000425753	-0.123121
EXOC6B	0.000426381	-0.192
GK	0.000426792	0.242
CSPP1	0.000429743	0.115237
NXPE3	0.000429869	-0.498
ASB15	0.00042995	-0.169515
CDC14B	0.000430092	0.383511
SAP30	0.000430136	0.873
DCTN4	0.000430475	0.697415
PIP5K1B	0.000430494	-0.238116
SPATS2	0.000430543	-0.0235053
PRMT8	0.000430642	-0.432
GLIPR1	0.000430665	0.305
ADAM9	0.000430744	0.579
HHIP	0.000430784	-0.322
SLC43A3	0.000430786	0.32431
FRAS1	0.000430914	-0.515313
LRRN3	0.000430921	-1.18
CYB561	0.000430977	-0.445973
CATSPERG	0.000431013	-0.134
KIF18B	0.000431034	-0.296602
EPB41L2	0.000431085	1.17
TTC9	0.000431118	0.441363
GATA5	0.000431239	-0.41923
C1orf116	0.000431739	-0.0964
ZMYND11	0.000431976	0.581124
TRMT6	0.000432979	-0.206722
BAX	0.000438378	0.577
UBN2	0.000438381	-0.343693
HELQ	0.000439786	0.123537
ITSN1	0.000440825	-0.424
CLN8	0.000443744	0.269524
IGFBP3	0.000444902	1.05
TOB2	0.000445127	-0.314
PPARA	0.000445249	0.460615
CNNM2	0.000448369	0.280354
MCOLN3	0.000449235	-0.662
HERC4	0.000449717	-0.166
GFM2	0.000450178	0.0491191
SERPINB9	0.00045168	-0.0543546
METTL15	0.000452813	-0.101097
RSF1	0.00045347	-0.357954
ADAMTSL1	0.000455838	0.476
CEP68	0.000456493	0.277519
TPP1	0.000458975	0.417
KANK1	0.000459528	-0.378677
SVEP1	0.000461703	0.509492
CCDC93	0.000462549	0.776
PTK2	0.000462877	0.655414
PAIP1	0.000462883	-0.163
FGF12	0.000463152	-0.0666381
PPA2	0.000464365	-0.165391
DPP6	0.000465387	-0.373682
AGPS	0.00046562	0.751824
EPB41L4B	0.000468488	-0.446
LLGL1	0.000468784	0.226
ABAT	0.000469606	0.243035
APOOL	0.000469962	0.0622436
ESYT3	0.000470249	-0.368964
MROH2B	0.000471876	-0.361191
DBT	0.000472608	0.0500216
MED28	0.000472694	-0.0441849
MFSD8	0.000473033	0.369
PLK3	0.000473204	0.311
LYN	0.000473716	0.683
MTDH	0.000475192	-0.366218
ACVR2A	0.000475739	0.064757
AFG3L2	0.000475864	0.0281553
ARSB	0.00047611	0.386123
MRPS6	0.000480046	0.425882
CNPY3	0.000480728	0.778426
SMARCE1	0.000480948	0.130922
FLYWCH2	0.000484199	0.207655
CABP4	0.000484503	-0.407135
NDUFS1	0.000484718	-0.0309422
GJA3	0.000486243	0.415
ARPP19	0.000486558	0.557
GIT2	0.000489143	0.430173
ARF5	0.000489503	0.141084
FOXP1	0.000489505	0.0878988
L3MBTL1	0.000493784	-0.15896
ABCB11	0.000495331	-0.277
SLC31A1	0.000496104	0.279
FCHO2	0.000498381	0.181698
RCBTB2	0.000504025	0.307
YWHAH	0.000504609	0.668
SLF2	0.000506213	-0.451034
GLUL	0.000508687	1.2
DPY19L1P1	0.000508916	0.229051
SLA	0.000509935	0.17309
RORA	0.000511074	0.153765
EMSY	0.000514076	0.0885291
FNIP1	0.000514183	0.254046
ACVR1B	0.000515211	0.356
LINC00844	0.000517976	-0.552
DIAPH1	0.000518569	0.421654
MUC4	0.000518717	-0.266
RARS2	0.000519125	0.173219
TTLL5	0.000519797	-0.421
SLC25A37	0.000522149	-0.019641
BCL9L	0.000522368	-0.231
TSC22D3	0.000522441	0.705
NTHL1	0.000522543	0.00291
TSHZ2	0.000522931	0.47
SMYD2	0.000523055	0.621924
SMIM1	0.000523186	-0.126521
SLC41A2	0.000525226	-0.21
ACAD8	0.000525288	-0.0003407
SCNN1A	0.000525507	-0.639
LONRF3	0.000525618	-0.352252
ZNF17	0.000525764	-0.186648
TMEM255A	0.000528897	0.0427943
JMJD1C	0.000529239	0.464612
MAGI2	0.000529478	-0.270893
UBE3B	0.000530899	0.564131
MDM2	0.000532787	0.55
RNF128	0.000532964	-1.13
CST3	0.000538424	-0.158427
TNRC6B	0.000538687	-0.364064
MTSS1	0.000538835	-0.328413
COBLL1	0.000539208	0.368075
CLEC10A	0.00053995	0.506716
RRM1	0.000541142	0.539
RALGPS2	0.000541474	-0.545284
PHKB	0.000545733	0.0426979
EIF1B-AS1	0.000546372	-0.18836
EIF1	0.000550157	0.130004
MAGOH2P	0.000550294	0.206106
FANCB	0.000556539	-0.375
SLC27A6	0.000559718	-0.446
GNG2	0.000560635	0.566
ANAPC5	0.000566113	0.732
TMEM67	0.000566772	-0.611
MS4A7	0.000567299	1.05
TAP2	0.000567376	0.508347
PTPRA	0.000567448	0.307212
VSTM4	0.000567649	-0.203
CHD1L	0.000567824	-0.297451
AMMECR1	0.000568027	0.182149
ALOX5AP	0.000568064	-0.0824
EIF5A2	0.000568068	-0.639
ITIH4	0.0005681	-0.218
KDM4B	0.000568472	-0.0078253
LAMA4	0.000568496	0.353
RRAS2	0.00056866	-0.351
TBX5	0.000568763	-0.1064
PRDX3	0.000568921	0.0250792
BNC1	0.000570265	-1.02
CLGN	0.000570476	-0.606
UBE2B	0.000573018	0.504465
TRA2A	0.000573433	-0.115836
TMEM259	0.000573822	0.315
CXCR2	0.000575091	1.09
HDAC4	0.000576261	-0.246
MOB1A	0.00057643	0.36
CREBRF	0.000579043	0.151404
PLD1	0.000579662	-0.382
NUCKS1	0.000579709	-0.375824
GLCCI1	0.000583962	0.566016
LOC100996385	0.000590643	-0.227715
PLCB1	0.000590827	-0.394
HNRNPU	0.000591204	0.338135
ADAM11	0.000592647	-0.561793
CASP8	0.000593015	0.376
AAK1	0.000594875	0.243
DCN	0.000597201	0.461
PLEKHA2	0.000601322	0.414
ADORA1	0.000603863	-0.247134
PTPRC	0.000606524	0.6
DNM1L	0.000607412	-0.412
C6orf52	0.000607856	0.705651
TBX5-AS1	0.00060948	-0.641
ATP6V1C1	0.000609618	0.247
S100A9	0.000609766	-0.206202
NUMA1	0.000611707	0.188
TRAK1	0.000611763	0.592
RUFY2	0.000612052	-0.623594
MAX	0.000612333	0.603875
ZC3H13	0.000612404	0.0618736
SEL1L	0.000612408	0.4
IFRD1	0.000616594	0.58
HCN4	0.000618039	-0.499851
B3GALNT1	0.000618303	0.311468
GLUD1	0.000618705	0.395
COL4A6	0.000618915	-0.47635
LINC00963	0.000619087	0.499
STOML2	0.000619094	0.389824
RNF34	0.000621894	-0.437
CC2D2B	0.000622174	-0.266
ZDHHC21	0.000629069	-0.31
PAFAH1B2	0.000632183	0.233185
ABI2	0.000634727	-0.428
DYNC1H1	0.000635401	0.138685
STAT5B	0.000635454	0.492
USP14	0.000638229	-0.454
LIMD1	0.000641244	-0.302
P4HA1	0.000641347	0.399
POLB	0.000641489	-0.148237
RBM3	0.000642004	0.493
MCM4	0.000642067	0.512
HDAC9	0.000642237	0.305527
SYNPO2L	0.000645293	0.378402
SULT4A1	0.000645382	-0.788865
LRRC41	0.00064891	0.0414748
CTDSPL	0.000649995	-0.33119
MYO5B	0.000650004	0.272658
PCLO	0.000650287	-0.353
BCL6	0.000650331	0.499701
MAFB	0.000650453	-0.146
AKIRIN2	0.000650677	0.637
IL1R1	0.000651309	0.402
CA7	0.000651408	-0.267
NDUFAF7	0.000651465	0.411
TMEM50B	0.000652054	-0.131179
COL3A1	0.000652155	-0.769643
HAGLR	0.000655086	-0.464655
PRKCA	0.000655405	-0.162508
APC	0.000655816	-0.401
PIAS2	0.000663318	0.0278308
SLC6A15	0.00066357	-0.324337
MGAT4C	0.000664437	-0.677905
ARFGEF2	0.000664762	0.151299
KCNIP2	0.000664953	-0.294978
COA5	0.000666616	-0.131032
HK2	0.000666938	0.737436
PIGT	0.000667093	-0.102745
LRRC59	0.000667228	0.11
NPY6R	0.000667239	0.564
PLAC8	0.000667437	0.868243
CTNND2	0.000667702	-0.418779
LUZP1	0.000669733	-0.519241
AKAP13	0.000672052	0.266499
PDGFD	0.000672239	0.608
PLAA	0.000672742	0.380473
HMGCS1	0.000672979	0.288587
MARCKS	0.000673819	0.0793162
NAA40	0.00067391	-0.393
LTB4R	0.000676257	0.0443657
EML4	0.000679921	0.365
VIPR2	0.000681887	0.44405
ZMIZ2	0.000682072	0.13
MOB3B	0.000683942	-0.429931
FAM13C	0.000684212	0.348198
ILF3	0.000685103	0.66806
MEGF10	0.000685846	-0.689512
MAPK8	0.000691161	0.4
ACBD5	0.000694603	0.26867
SOGA1	0.000694744	-0.497608
CSMD1	0.000694826	0.199
CLDN1	0.000702686	-0.840175
MRPL44	0.000704471	-0.0045384
RBM26	0.00070484	0.070561
SRP72	0.00070512	0.391776
PNISR	0.000707539	-0.264
GFM1	0.000709142	-0.0350174
CREM	0.00071796	0.445
EPC1	0.000718706	-0.103865
NLE1	0.000720782	0.459
CSNK2A1	0.000720916	0.37591
DIP2C	0.000720926	0.603
ARID1B	0.000721257	-0.511
PCDH10	0.00072632	0.413867
FAM149B1	0.000726468	0.35
DCLRE1C	0.000727007	-0.321
ZMYM2	0.000728168	0.314687
ELL2	0.000728679	-0.274364
TASP1	0.000728697	0.361
PRDX2	0.000728713	-0.129714
SLAMF9	0.000728862	-0.156
HEXA	0.000729074	-0.330091
AHCYL1	0.00072918	0.190475
MRPL30	0.000729325	-0.0891654
APIP	0.000730193	-0.0556241
PLCB4	0.000730334	-0.383
IFNG	0.000730604	-0.026429
RMND5A	0.000731028	0.0420592
PSMB3	0.000731129	0.115
ARMC10	0.000733211	0.257914
CSRNP3	0.000733909	0.0628179
HMGB2	0.000734427	-0.235
SAFB	0.000734554	0.591139
PDZRN3	0.000735739	-0.180013
MALAT1	0.000735996	0.114668
ENPP5	0.000736308	-0.636
LOC105377276	0.000737459	-0.236
RBM25	0.00073785	-0.0199943
IRX1	0.000738527	-0.795133
ADAM10	0.000741799	0.653378
ANKRD2	0.000743025	1.19
TLE3	0.000743569	0.618
CDKL2	0.000747055	-0.362
RAD51B	0.00074869	0.0968892
RAD23B	0.000749941	0.113283
TRUB1	0.000753833	0.494643
ZDHHC13	0.000755049	-0.430518
GOLGA2	0.000755325	0.343
STON2	0.00075562	-0.404
ETS2	0.000755691	0.103312
GPRC5A	0.000755854	0.189
PEX5L	0.000756054	-0.193667
AKAP1	0.000756165	0.598798
SMARCA2	0.000756167	-0.0728363
RECK	0.00075653	0.255298
CHRNA4	0.000756888	0.159166
BIN1	0.000758163	0.339001
COMMD5	0.000758534	0.145546
PTP4A2	0.000758576	0.398796
PBDC1	0.000764241	0.34
CASP2	0.000769571	0.189728
ABCC9	0.00077114	0.148766
LINC00622	0.000771428	-0.625168
CIAO1	0.00077148	0.0347624
TESMIN	0.000772166	-0.721312
SNRNP40	0.000772512	0.0731
RPP30	0.000772562	-0.324
IP6K2	0.000772836	0.352898
OTUD7B	0.000773058	-0.517
ICOSLG	0.000773704	0.495618
FMO2	0.000773923	0.473005
TNFRSF19	0.000773942	-0.434
ZKSCAN3	0.000775227	0.258114
SLC22A5	0.000775508	-0.199577
GIMAP1	0.000780216	-0.388
CLIC4	0.000781034	0.483
NECAP1	0.000783887	-0.0239
NMT2	0.000784672	0.392786
GOLGA3	0.000784881	0.332
GABRB1	0.000785204	-0.898028
ARHGEF11	0.000785245	-0.0868566
TRPM3	0.00078547	-0.388341
SLFN5	0.000785594	0.236541
ALMS1	0.000788655	-0.391062
VASH1	0.000788888	0.416794
NRIP1	0.000789296	-0.249
PDE5A	0.000791837	0.343
LINC01278	0.00079608	-0.0800608
CCDC141	0.000796856	0.259
HSPA4	0.000797208	0.648785
TENM3	0.000797301	-0.221
PRDX1	0.000797585	-0.343488
RAPGEF6	0.000797862	0.235685
TAF9B	0.000798965	0.0455799
S100A12	0.000801523	0.238
ATG12	0.000804361	0.230126
SCN1B	0.000805072	-0.474364
PGK1	0.000805177	0.0807909
RERGL	0.000806984	-0.49
NHLRC3	0.000808826	0.371761
PDE4D	0.000809849	-0.446
APLP2	0.000810524	0.229
MGARP	0.000813624	-0.804119
S100A6	0.000813866	0.385566
BCLAF1	0.000820531	0.27
MLLT10	0.000820964	0.494
SYNRG	0.000822146	0.231
BRAP	0.000822241	-0.135
TMEM19	0.000822653	-0.0782481
ANKH	0.000822689	0.167267
PDPN	0.000822932	-0.49
ZNF93	0.000826438	-0.386
G0S2	0.000826577	0.521946
SAMD15	0.000831623	-0.317247
SDC1	0.000832223	0.253
IL17RC	0.000832976	-0.0827884
IPO11	0.000835113	0.130697
INTS6L	0.000840417	-0.309626
PDGFRA	0.000840886	0.676382
WDFY3	0.000841078	0.135713
PPP1R3A	0.000841537	0.940245
MRPL4	0.000842265	0.309455
KLHL7	0.000842676	-0.184118
ITGAM	0.000843063	-0.0016179
SORBS2	0.000843459	0.649587
PON2	0.000844497	-0.282
GTF3C3	0.000844894	0.0151024
ERICH5	0.000845411	0.329507
ZNF711	0.000846817	-0.403023
CRYZL1	0.000847177	-0.0126307
MT1G	0.000847325	-0.21
TMEM168	0.000847754	-0.160912
PPP1R9A	0.000847856	-0.446
MYO6	0.000848224	0.242
HIBADH	0.000851499	0.633
POLH	0.000851774	0.398228
DNAJC16	0.000851907	-0.0686172
ANXA7	0.000853101	-0.228
ZNF697	0.000855422	-0.447222
INPP5A	0.000857532	0.378857
MCTP2	0.000858701	-0.315894
KPNA1	0.000858714	0.0808426
GRB7	0.000858787	-0.536227
FAHD2A	0.00085937	-0.0795969
NCKAP5L	0.000859934	0.156056
BCKDHB	0.000860146	0.526581
BLVRB	0.000860376	0.166825
IQSEC3	0.000869136	-0.299959
FLRT1	0.000870282	-0.249226
BMPR1A	0.000870599	-0.166786
HBS1L	0.000870702	0.306032
PAK4	0.000870787	-0.176556
GPATCH4	0.000870879	0.0565125
KIF26B	0.000871023	0.468
IQCA1	0.000871299	-0.154206
MYRF	0.00087133	0.113943
GOSR2	0.000871997	0.288263
RAET1E	0.000877861	-0.104
PDHB	0.00087787	-0.0927847
ATF7IP2	0.000877899	0.298985
SOCS7	0.000877974	-0.292
CDK13	0.000878212	-0.333
HECTD1	0.000878262	0.373119
PSD3	0.000878644	-0.347
FARS2	0.000880457	-0.194531
SBF2	0.000881791	0.245558
DNAJC4	0.000881911	0.328207
KBTBD4	0.000882261	0.74772
ABCC5	0.000882301	-0.0387546
TCF4	0.000884993	0.696
P2RY1	0.000885019	0.155715
ANAPC16	0.000885653	-0.332
UCKL1	0.000888484	-0.135
PAX9	0.000889154	-0.108
B3GALT2	0.000894818	0.220458
COG3	0.000895556	0.434
CLN6	0.000897719	0.0100483
LLGL2	0.000898207	-0.268
CNTN3	0.000898543	-0.673087
SIRPB1	0.00089863	-0.448297
EBF2	0.000898722	0.336
ACSM1	0.000901392	-0.447
GIMAP2	0.000901498	0.54559
CD36	0.000901991	-0.142656
SYNE2	0.000902052	0.151
CRLS1	0.000902234	0.478027
BMP7	0.000902248	-0.264963
WT1	0.000902702	-0.395108
CMYA5	0.000902968	0.403
SLC16A7	0.000903144	0.277667
FXR1	0.000907271	-0.327
ZFYVE16	0.00090768	0.267135
MTUS2	0.000907926	-0.528366
FOXN2	0.000907977	-0.0877985
DNASE1L3	0.000908652	0.921179
TRIM13	0.000908664	0.211
QRSL1	0.000912126	0.325726
CRIPT	0.000912198	-0.567
YWHAQ	0.000912608	0.409
RBPMS	0.000913204	-0.155189
PEX1	0.00091439	-0.387
CPM	0.000914806	-0.277074
GRAMD1C	0.000925925	-0.699734
RBM17	0.000926726	0.227075
COL12A1	0.0009295	0.693355
METTL6	0.000931101	0.362239
PCMT1	0.000935116	0.549537
CASC2	0.000935644	-0.188
LOC101929586	0.000936292	-0.24
LRRFIP2	0.000936434	0.292994
FAM219B	0.00094	0.470852
NFIC	0.000940103	-0.216763
ONECUT2	0.000940523	0.125
QSER1	0.000940749	-0.149
DTWD1	0.000947926	-0.819084
NAAA	0.000949474	0.424
ANP32A	0.000950093	0.586491
RNF6	0.000950662	0.675317
STARD13	0.00095075	-0.297591
NSDHL	0.000950939	-0.315265
GTSE1	0.000950963	-0.398445
IL12RB1	0.000950984	0.365325
RBM39	0.000951414	-0.103079
DNAJA4	0.000951474	0.495922
TCAIM	0.000952053	0.176443
FLI1	0.000952232	0.999
DCAF8	0.000956872	-0.0205062
SLC38A1	0.00095756	-0.351755
NMD3	0.000957723	0.115942
GLUD2	0.000958104	0.460224
LACC1	0.000959044	-0.27
NDUFA11	0.000961094	0.49
FKBP15	0.000961139	0.242
CLDND1	0.000962096	-0.465
AZI2	0.000962683	-0.399
CEP57	0.000962969	-0.347
MRPS18B	0.000962972	0.374043
SNX14	0.000963511	0.132245
HLA-DRB1	0.000963559	0.377485
RAD1	0.000963664	-0.441
ITFG1	0.000964111	0.050862
EBF3	0.000964222	0.302956
ZNF91	0.000968531	0.207924
RAB8B	0.000972179	0.936098
PTPRJ	0.000973832	0.548883
PHF10	0.000974295	0.0694328
HMGCLL1	0.000974671	0.687885
ODF2	0.000976518	0.265638
CCDC149	0.000978734	-0.120363
TRPC1	0.000979882	0.0810551
ARF6	0.000983685	0.477434
LARP1B	0.00098455	0.16176
WWP2	0.000987266	0.343
USP32P2	0.000988817	-0.280855
ASXL1	0.000989079	0.0121975
GOLIM4	0.000989253	0.1324
MAP1B	0.000990135	-0.0153156
CXCR4	0.000990598	0.86
CXCL17	0.000991054	0.8
M1AP	0.000991596	-0.333626
ADRB1	0.00099206	-0.172965
SLC38A4	0.000992148	-0.518068
GPALPP1	0.000992496	-0.168
SMIM7	0.000992799	0.342813
KLHL36	0.000993123	0.172677
EMC1	0.00099366	-0.0689896
NR2F2	0.000996301	-0.303
IGFBP7	0.000997784	0.320415
EVI2B	0.000998155	0.184
FBRSL1	0.0010054	-0.0790597
PPP1R1A	0.0010054	-0.714
DYNC1LI2	0.00100549	0.485351
AGBL4	0.00100786	-0.0877476
STXBP6	0.00100814	-0.219489
DNPH1	0.00100831	0.731084
SLC39A8	0.00100832	-0.278
PRR14L	0.00100834	0.0683668
KCNN2	0.00100849	-0.664154
COX16	0.00101179	0.213144
SEZ6L2	0.00101228	-0.193
AFDN	0.00101332	-0.198919
SP1	0.00102102	0.47
TAF12	0.00103138	0.301671
ZNF407	0.0010357	-0.0508515
KMO	0.00104155	0.0866945
SEMA4G	0.00105062	-0.297
NCLN	0.00105162	0.126478
PPIB	0.00105551	0.384
FCGR2A	0.00105797	-0.229156
SOS2	0.00105823	0.621
PTPN11	0.00105833	0.952189
SERPINB1	0.00105967	-0.0165524
NPHP1	0.00106109	-0.0772659
CAPZA2	0.00106459	-0.0281525
FBXO9	0.00106459	-0.295821
ATP6V0A1	0.00106542	0.0889166
DGKH	0.00106636	-0.284
PEG3	0.00106645	0.221497
LAMP1	0.00106647	0.378322
SMARCA1	0.00106671	-0.175813
ZGRF1	0.00106693	-0.446
VRK3	0.00106746	0.297368
SNAPC3	0.00106827	0.233174
PITPNC1	0.00106947	0.229
MKRN2	0.00106974	-0.144
CAV1	0.00107023	0.354
FIGN	0.00107029	-0.331
CC2D1B	0.00107056	0.232
MIER3	0.00107063	0.327
EDN1	0.00107074	0.387
PYROXD2	0.00107146	-0.237529
NAP1L1	0.0010783	0.0973516
ZNF302	0.00108215	-0.425
PLA2G5	0.00108255	0.168
NFE2L2	0.00108299	0.565961
NR6A1	0.00108503	0.194614
RAB6B	0.00108546	-0.246478
KIF9	0.0010855	-0.205903
YIF1B	0.00108616	0.45
ZNF81	0.00108617	-0.421226
IRS1	0.0010863	0.344
KCNIP2-AS1	0.00108697	-0.316255
ASB14	0.00108704	-0.417905
LTBP4	0.00108733	0.586002
ARNT	0.00108858	0.375385
P3H2	0.00109223	0.171
BCL2L15	0.00109389	0.307597
HABP4	0.00109423	0.327963
KIF6	0.0010952	-0.233803
PAPOLG	0.00109809	-0.318097
LSAMP	0.00109859	0.214906
C1orf174	0.00109896	0.659
DENR	0.00109913	0.323
RPA1	0.00109995	0.662662
SFPQ	0.0011022	-0.0817241
MEF2C	0.00110397	0.527059
NSUN7	0.00110462	-0.506
ILF2	0.00110477	0.267
CTSC	0.00111193	-0.228648
PARP15	0.00111248	0.201513
ASB16-AS1	0.00111377	0.0737
G3BP2	0.00111418	0.561
ABCD3	0.00111798	-0.0649754
RSPRY1	0.00111829	-0.370848
U2SURP	0.00111845	-0.0611734
ARPC1A	0.0011188	0.32966
DNAJC21	0.0011193	-0.38
SPIN3	0.0011218	0.172125
FCGR3B	0.00112338	0.326
THSD4	0.00112444	-0.0811424
TBC1D16	0.00112647	0.503
IAH1	0.00112765	0.019347
ADGRG5	0.00113086	0.390687
AKAP8L	0.00114696	0.609607
HLA-DPA1	0.00114698	0.6
ODF3B	0.00115354	0.269872
KIF22	0.00115444	0.143797
VILL	0.00116387	0.279
LAMC2	0.00116395	-0.595
MAFK	0.0011644	0.570863
UTP23	0.00116451	0.0225439
TNFSF10	0.00116474	0.348498
CAPZB	0.00116517	0.29479
NAV2	0.00116686	0.137159
FN1	0.00116731	0.281644
EDNRB	0.00116781	0.354
ITPKB	0.00116855	-0.0870538
UBE2QL1	0.00116941	-0.492266
IRF6	0.00116961	0.364551
ITGA6	0.00116963	-0.355273
TTC39A	0.00117043	-0.35073
LRRC27	0.00117222	0.485
TRABD	0.00117226	-0.27
PSMC2	0.00117227	-0.269
PQBP1	0.00117335	0.26533
CDC42EP3	0.00117352	0.0156251
PARVB	0.00117979	-0.329416
KCNS1	0.00118068	-0.214
LUM	0.00118102	0.277543
SLC8A3	0.00118253	-0.51852
MAP3K2	0.0011897	0.491
RICTOR	0.00119459	0.147156
SEMA6A	0.00119504	-0.502
SVIL	0.00119516	0.232
SYNCRIP	0.00119599	-0.184
TNS3	0.00119876	-0.409
RGS13	0.00120112	-0.246
PTPN14	0.00120294	0.540032
LACTB	0.00120324	0.734882
SPTLC1	0.00120328	0.81
NOL6	0.00120423	-0.123
TNPO1	0.00120559	-0.46
EIF4E2	0.00120804	0.576
TNFRSF10C	0.00120912	0.387
RORB	0.00121262	-0.410971
SERPINB2	0.0012128	0.0485
DTNA	0.00121295	0.0199181
TMIE	0.00121475	0.117231
PGAM1	0.0012151	0.234
ALG13	0.00121552	0.194
LIFR	0.00121566	0.234
OSMR	0.00121578	0.551908
ASAP1	0.00121637	-0.267
UCHL5	0.00121656	-0.11009
FKBP14	0.00121662	0.454
WTAP	0.00121678	-0.127939
ZNF326	0.00121707	-0.0427584
DIAPH3	0.00121714	-0.387
LRIG1	0.00121735	0.174
HDLBP	0.00121749	-0.190536
NCOA1	0.00121757	-0.356
CEACAM1	0.0012177	0.12
XRCC4	0.00121776	0.220786
EPB41L3	0.00121821	0.900772
MEIS1	0.00121831	-0.207
OARD1	0.00121852	0.0923922
SDE2	0.00121866	0.411
MED6	0.00121868	0.696
NPEPPS	0.00121874	-0.0145042
NSMCE4A	0.0012194	-0.146944
TYRO3P	0.00121952	-0.370362
JAK2	0.0012198	0.313518
PECAM1	0.00121983	0.748741
FCGR2C	0.00122023	0.897979
C17orf80	0.00122028	0.141837
FZD7	0.00122051	0.304179
PLA2G7	0.00122061	0.221659
PRKD3	0.00122283	0.0963167
EXOSC3	0.00122673	0.242863
MFSD11	0.00122824	-0.236007
SYNPO2	0.00122906	-0.0772486
FAXC	0.00122951	-0.715342
MBD3	0.00123156	-0.345201
TNK2	0.00123319	-0.287
SLC20A2	0.00123613	-0.122705
KCNK1	0.00123704	-0.388242
ACKR1	0.00123757	0.261
FAM76A	0.00124014	-0.0662258
RASGEF1C	0.00124637	-0.309
MARVELD3	0.0012473	-0.235
CKAP4	0.00124735	0.40862
NUDT12	0.00124738	-0.0397862
EFNA5	0.00124798	0.426876
FOXP2	0.00125365	0.670258
RXRB	0.00125644	0.0259856
KLRG2	0.00125847	0.50856
CRK	0.00125953	0.547
SHD	0.00126652	0.0117696
DLAT	0.00126853	-0.0246782
SAMD4B	0.00127043	-0.0055263
MSL3	0.00127271	0.407926
DNAAF3	0.001273	0.0278
HNRNPH3	0.0012765	0.0499913
UBE2H	0.00127654	0.498
BNIP3	0.00127861	0.528742
DBI	0.00127879	0.415599
SCYL2	0.00127916	0.394
RCBTB1	0.00128609	0.297425
RNF14	0.00128838	0.0479246
PROSER2-AS1	0.00129153	-0.170386
PRCP	0.00129256	0.393694
CSRP3	0.00129259	0.383695
UBE2L3	0.00129302	0.251925
PWP2	0.00129318	-0.0798801
GNA13	0.00129345	0.688363
ADAM21	0.00129358	-0.0449
TPGS2	0.00129779	0.488745
PLEKHA7	0.00129954	-0.111118
NFKBIA	0.00129975	0.514
BICD2	0.00130002	0.318333
ARMC12	0.00130122	-0.206
ZNF346	0.0013014	0.0174482
ZNF814	0.00130307	0.0173684
RGMB	0.00130387	-0.152218
TCF20	0.00130436	-0.24
NLN	0.00130613	-0.441783
LMNA	0.0013077	0.782
PKP4	0.0013145	-0.0212968
LIMCH1	0.00131536	0.694
ZNF688	0.00131564	0.278436
MIF	0.00131595	0.464
GP5	0.00132874	-0.212
MEDAG	0.0013291	-0.431848
CASZ1	0.0013295	0.0926951
MAP4	0.00133006	-0.280448
DEDD	0.00133287	-0.0228117
PIP4K2A	0.00133575	0.231
LRIG2	0.00134172	-0.0363271
FANCM	0.00134189	0.135248
MICALCL	0.00134576	0.491188
KLHL6	0.00134737	0.628
PGLS	0.00134829	-0.153357
SPATS2L	0.00134863	-0.336179
LGALS8	0.00135462	-0.378
PPP2R2A	0.00136252	-0.503781
FAM201A	0.0013657	-0.285
FAM114A1	0.00137085	-0.160312
RAD51	0.00137238	-0.186
TRO	0.00137311	0.248419
PRNP	0.00137407	-0.221869
ZNF160	0.00137816	1.17879
MYLK	0.00137901	-0.234
BMP6	0.00138092	1.14
RANBP17	0.00138461	0.114
CYP3A4	0.00138539	-0.427
TMF1	0.00138541	-0.322734
SOS1	0.00138543	-0.0406277
C9orf64	0.00138581	-0.0831292
PKN2	0.00138603	-0.296
SMARCC2	0.00138619	0.0372121
MPZL1	0.00138636	0.535904
CAPN3	0.00138652	-0.613419
NUP50	0.00138657	0.516774
GFOD1	0.0013868	-0.261338
ICAM2	0.00138693	0.15111
OSGEPL1	0.00138711	0.316025
WDR48	0.00138807	0.405
CPSF6	0.00139252	-0.0824253
OBSL1	0.00139594	-0.203686
SEMA3F	0.00140077	0.207
NTNG1	0.00140098	-0.367604
ITGB2	0.00140107	0.598
MERTK	0.00140142	-0.0967253
GTF2H1	0.00140152	0.489794
API5	0.00140938	0.363
PITPNA-AS1	0.00141171	0.376
EPHA5	0.00141194	-0.548
CYP7B1	0.00141223	-0.461
PAIP2	0.0014129	0.625607
PREX1	0.00141361	0.0649741
TRPM7	0.00141368	0.725687
JADE2	0.00141371	-0.402
TMTC3	0.00141465	-0.591533
ABTB1	0.00141468	0.424964
NQO1	0.00141531	-0.338
SUB1	0.00141633	0.557784
ZNF451	0.00141718	-0.404386
SETD5	0.00141784	-0.281
PRDM2	0.00142088	0.192621
PLCL1	0.00142151	0.380696
RIOK3	0.00142431	0.158242
TUG1	0.00142567	-0.632
SYNJ1	0.00142721	0.236
KY	0.00142732	-0.362284
MSI2	0.00142757	1.09
RAB3IP	0.00143171	-0.332183
RC3H2	0.00143815	0.21
ROCK1	0.00143921	0.877
SOBP	0.00143947	0.156797
ABCC1	0.00143953	0.279
KCNJ15	0.0014401	0.0555489
SLC35D2	0.00144207	-0.248102
CST6	0.0014421	-0.0747
KCND3	0.00144828	-0.49
DPP9	0.00144935	-0.386
FPR3	0.00145298	0.466427
PRRX1	0.00145364	0.531
SLC25A5	0.00145441	0.385
RHOQ	0.00145501	-0.0761956
SLC4A8	0.00145569	-0.163523
EIF2S1	0.00146008	0.0777217
MLF1	0.00146085	-0.0740502
IFI6	0.00146349	0.321994
CGGBP1	0.00146704	0.52
MKS1	0.00147271	0.126872
PPIL6	0.00147591	-0.2
ATRX	0.00147729	0.0677126
ABCA5	0.00147828	-0.279541
CASKIN1	0.0014832	-0.408926
METTL14	0.00148389	0.121149
WNT2B	0.00148431	-0.294197
LMNTD1	0.00148466	-0.203581
PDK4	0.00148493	1.8
UBE2G2	0.00149013	0.483392
MYCNOS	0.00149798	-0.0669
KLHL41	0.00149829	-0.493
ESYT2	0.00150064	0.859252
DPT	0.00150066	0.665
TLE6	0.00150087	-0.186299
AFF4	0.00150302	-0.233
DSC3	0.00150333	-0.586
MBD4	0.00150474	0.418
ATF3	0.00151083	-0.717
AQP4	0.00151123	-0.906058
PNMA3	0.00151141	-0.0976483
CYP3A5	0.00151142	-0.212478
PIEZO2	0.00151151	-0.356248
FER	0.0015123	0.206031
NEMF	0.0015124	0.429651
NDUFAF4	0.0015151	-0.155564
MGC12916	0.00152178	-0.235304
TIAM2	0.00152779	0.226502
IPP	0.00152822	-0.0555772
RBAK	0.0015327	0.0126351
TTC39C	0.00153282	0.561
ZMYM3	0.00153317	-0.302
F11R	0.00153348	0.736
GABARAPL1	0.00153354	0.303591
DAPK2	0.00153783	-0.752
SPG11	0.00153831	0.0725921
DAXX	0.00154418	0.407
DCAF5	0.00154449	0.0807677
ZNF667-AS1	0.00154811	0.432
DEGS1	0.0015553	-0.37404
TCTN1	0.00155668	-0.221
FRMD4A	0.0015574	-0.268703
NFRKB	0.00156233	0.12
SEC14L1	0.00156612	0.0229986
ZNF821	0.00156656	-0.0955
SRSF10	0.00156751	0.675
CNP	0.00156767	-0.0955139
NMNAT1	0.00157997	0.148632
LRSAM1	0.00158058	0.114
MEGF6	0.00158079	-0.0032157
FAM114A2	0.00158424	-0.31
ACLY	0.00158648	0.895924
TCF25	0.00159004	0.301
IFNGR1	0.00159177	-0.113782
MACROD2	0.00159267	-0.391927
SRC	0.00159461	0.200873
ITM2A	0.00159486	0.582
MFN2	0.00159543	0.745
AP3D1	0.0015979	0.451
PHYHD1	0.0016026	-0.132213
TLK1	0.00160376	0.181722
SNTB1	0.00160835	0.321
GDI2	0.00160917	1.03
ATP9B	0.0016096	-0.491
ADAMTS2	0.00161286	0.615
ADAMTS9	0.00161417	-0.513813
MEG3	0.00161652	-0.608207
RPS6KA6	0.00161656	-0.357853
BRCC3	0.00161796	0.935554
OSBPL8	0.00161803	0.247866
FBXO22	0.00161859	0.0254131
CPEB4	0.00161918	0.0973625
LRRC39	0.00161985	0.137
SAMHD1	0.00162028	0.508
ADAMTSL3	0.00162084	0.523003
CHIC1	0.00162124	-0.423
ORC2	0.0016215	-0.419
UBE2D1	0.00162179	0.113771
PNRC2	0.00162458	0.0849293
POT1	0.00162708	-0.01697
UGGT1	0.00162716	0.415912
EPHA3	0.0016274	0.216582
LITAF	0.00162787	0.256093
C1QC	0.00162791	0.692091
SLC35G3	0.00162859	-0.199
HNRNPC	0.00163138	0.916161
TBC1D2B	0.00163845	-0.304932
PDE4A	0.00163949	-0.118913
PATL1	0.0016438	0.468107
SBNO1	0.00164463	-0.165
PSMA3-AS1	0.00165379	0.363073
TBRG1	0.00165476	0.0072216
SECISBP2L	0.00165554	-0.235
SPOCK3	0.00165703	-0.646917
ORC4	0.00165767	-0.0523456
HNRNPDL	0.00166143	-0.036257
ARSD	0.00167469	0.447831
ST3GAL3	0.00167555	-0.0021516
RCAN3	0.00167573	-0.0268036
GBP4	0.00167658	0.589
LIX1	0.00167708	-0.22873
PTPN3	0.00167807	-0.327984
ZBTB38	0.00167836	0.439
PSMG4	0.00168393	-0.152102
KLF3	0.00168719	0.227
PNPLA4	0.00169192	-0.114842
BCAT1	0.00169376	0.382341
CEP350	0.00169412	-0.228051
IL1RL1	0.0016947	-0.52326
LIX1L	0.00170047	0.223
UBQLN4	0.00170131	-0.323015
EPG5	0.00170354	-0.484052
ABHD2	0.00170577	-0.324664
YIPF5	0.00170618	0.690203
SEC63	0.00170732	-0.37
WAPL	0.0017076	0.151069
OSBPL10	0.00171189	0.27998
SH2D1A	0.00171259	0.583
CACNA1D	0.00171445	-0.461
PAPPA2	0.00171628	0.459927
UBR3	0.001722	-0.0431117
ZBTB20	0.00172221	-0.379654
AP1S2	0.00173038	0.0722264
IKBKB	0.00173135	0.345708
CELSR2	0.00173604	-0.466137
CROT	0.00173848	-0.322863
PLCL2	0.0017385	0.365224
CDON	0.00173891	-0.460476
ZNF394	0.00173947	-0.322544
USP9X	0.00174004	-0.369822
GPR137B	0.00174336	-0.269
NOP16	0.00174538	0.296
NLGN4X	0.00175552	0.71
GADD45G	0.0017563	-0.243
GGA1	0.0017605	-0.299
TACR1	0.00176105	-0.367684
ARHGEF7	0.00176122	-0.494671
RAVER2	0.00176186	-0.163905
THRAP3	0.00176265	0.332
RNF141	0.00176721	0.183402
CARD14	0.00177432	0.34052
SMOC2	0.00177441	0.326945
PRKDC	0.00177523	0.184
TFCP2	0.0017819	0.37828
BLVRA	0.00178469	0.259823
RHOJ	0.00178872	0.592
TUBGCP5	0.00179295	0.240311
NFX1	0.0017935	0.104423
CSNK1G1	0.00179355	0.120368
UBE2G1	0.00179392	0.0438822
PDIA4	0.0017961	0.252
LINC01252	0.00180217	-0.326191
VPS35	0.00180316	0.700584
HTATIP2	0.00180381	0.353938
WIPI2	0.00180405	-0.009948
PHF11	0.00180438	-0.332
SPTAN1	0.00181356	-0.352613
ERBB4	0.00181644	-0.572
TTC14	0.00181976	-0.425
ZDHHC24	0.00182021	-0.0462022
SCPEP1	0.00182916	0.138934
ATP6V1H	0.00183148	-0.0248204
CD200	0.00183185	-0.469425
EPS8L1	0.00183192	-0.249
ERGIC1	0.00183497	0.35411
ST8SIA4	0.00183631	0.573
NKTR	0.00183691	-0.252442
STAM2	0.00184169	0.392815
BCL2L13	0.0018419	0.287
GSK3B	0.0018474	-0.240711
ZNF391	0.0018553	-0.195645
ZNF230	0.00185615	-0.223
MMP24	0.00185659	-0.146051
REL	0.00185758	0.271
TPCN1	0.00185877	0.378
CD58	0.00185883	0.425592
RAB11FIP3	0.00186232	-0.452396
ABCA1	0.00186441	0.345378
PPP1R16B	0.00186508	0.268922
CYB5RL	0.0018722	-0.229308
PTPN21	0.00187333	0.215973
DDX6	0.00187363	-0.614541
G2E3	0.00187457	0.0858827
GIMAP6	0.00187589	0.204112
PAPPA	0.00187713	-0.441028
TC2N	0.00187785	-0.467
SDAD1	0.0018781	-0.253
TFPI	0.00187836	0.579
C2orf49	0.00187866	0.166134
MAS1	0.00188154	-0.323765
EFCAB14	0.00188174	0.422
LINC00957	0.00188277	-0.0588347
SSR3	0.0018838	0.367795
NR3C2	0.00188423	-0.248
MAP3K9	0.00189347	-0.182429
DGKZ	0.00189449	0.436096
MLLT3	0.00189485	0.159013
YBX1	0.00189572	0.547527
FANCA	0.00190577	-0.0499792
AMMECR1L	0.00190939	-0.203203
SEPSECS	0.00190947	0.417
SF3B6	0.00191129	0.433054
NAMPT	0.0019143	0.885
PTBP2	0.00191502	-0.114508
SCAF11	0.00191537	0.15402
ATP8A1	0.00191538	-0.333
SYNPO	0.00191547	0.473
YIPF4	0.00191617	0.0330371
COL15A1	0.00191621	0.944
RMI2	0.00191626	-0.259252
OPN3	0.0019164	-0.246
EIF4E	0.0019164	-0.446254
DNAJC14	0.00191657	0.723842
ZNF207	0.00191945	-0.0063662
LOC100507351	0.00192787	-0.266357
PDXK	0.0019321	0.541
LANCL3	0.00193247	0.0389
ATP6AP2	0.00193545	0.636772
BTF3L4	0.00193851	-0.248
DNAH10	0.00193948	-0.132
ARHGEF12	0.00194885	-0.173018
ARHGEF2	0.00196009	0.390662
TUFT1	0.00196641	-0.0343094
VPS13C	0.00196696	-0.346
CD37	0.00196713	0.0791368
AKIP1	0.00196742	0.238
SMC1A	0.00196751	-0.207
TWF1	0.00196924	0.0309081
PLEKHA5	0.00196975	-0.291
TRADD	0.00197026	0.0690577
ETV6	0.00197095	0.426557
CYGB	0.00198423	0.727
USP34	0.00198642	-0.224
ALKBH7	0.00198679	0.56
CBARP	0.00198796	-0.127857
N6AMT1	0.00198796	-0.169966
TYROBP	0.00199912	0.566
RALGAPA2	0.00200477	0.0600233
LPIN1	0.00200478	0.395664
SLC26A9	0.00200549	-0.482019
GRIK5	0.00200611	-0.3002
CELF1	0.00201032	0.282504
HAT1	0.00201058	0.417942
IGSF9B	0.00201066	-0.457
TMEM70	0.00201127	-0.0226179
PYGM	0.00201171	-0.566
PCCA	0.00201172	-0.126877
GATA3	0.00201245	-0.318849
PARVA	0.00201249	0.158108
SPATA13	0.00201661	-0.0874709
FAM210A	0.00202915	0.248737
FAM163A	0.00202972	-0.502784
GEMIN2	0.00203004	-0.0867854
UBE2Q2	0.0020306	0.142
PROSER3	0.0020367	0.129845
DCUN1D4	0.0020373	-0.0488823
RHOA	0.00203744	1.39663
ARHGAP5	0.0020377	0.183427
VNN2	0.00203781	-0.213973
FAM86B3P	0.00203825	0.624
PPTC7	0.00203895	0.0246769
GAMT	0.00204579	0.258462
C1QTNF2	0.00204648	0.488013
NFS1	0.00204655	0.153853
GNPDA2	0.00204927	-0.265719
RASSF4	0.0020534	0.477454
YBX3	0.00205572	0.305541
COA1	0.0020563	0.0439887
DRAP1	0.00205707	0.185676
CUL2	0.00205824	0.0767505
LGALS3	0.00206311	-0.0447866
AP4E1	0.0020635	-0.326
C5orf63	0.00206441	-0.422441
SEC16B	0.00206491	-0.118616
TGFBR2	0.00206571	-0.0874137
ING3	0.00206584	-0.19469
FTSJ1	0.00206684	0.249
MMP28	0.00206721	0.9186
VLDLR	0.00206745	0.26
PRKAG2	0.00206759	0.603417
KANSL1-AS1	0.00206816	0.757301
ZNF317	0.00207729	0.326992
FAM169A	0.00207751	0.21856
ZYG11B	0.00207752	0.020957
CDC14A	0.00207828	-0.0112593
MARK4	0.00207841	0.124492
LRPPRC	0.00207861	-0.534309
DUT	0.00207862	0.439681
GET4	0.00207907	-0.113781
USO1	0.00207978	0.524
HGSNAT	0.00208003	-0.0171667
AGFG2	0.00208316	-0.251919
NIPSNAP3B	0.0020842	-0.0728946
RBBP9	0.00208433	0.364856
OSTF1	0.00208503	0.36
RPPH1	0.0020853	-0.127
LRP2	0.00208835	-0.0626934
C1orf115	0.00208889	-0.706
BTBD9	0.00209192	-0.315
CLTA	0.00209274	0.0021742
KPNA6	0.00209784	-0.252619
CFLAR	0.00210138	-0.575
COQ10B	0.0021016	0.459832
GPR135	0.00210279	-0.261
TIA1	0.00212414	-0.366
CAST	0.00212425	-0.403
FAM162A	0.00212435	-0.131688
NANS	0.00212469	0.185113
LEPROT	0.00212836	-0.175
FAM131A	0.00212877	-0.246376
LCP2	0.00212895	0.236
TXNDC15	0.00212976	-0.27
SVBP	0.00213271	0.235
CHD6	0.00213777	0.0458448
CADM2	0.00213785	-0.817
A1CF	0.00213797	-0.317
TAF10	0.00213859	-0.13
CAMK2A	0.00213941	-0.459853
KRTAP5-AS1	0.00213951	0.532028
ERG	0.00214038	0.31
ATP1B4	0.00214313	1.06106
DHX8	0.00214574	0.0991219
CAPZA1	0.0021504	-0.31
UQCRB	0.00215103	-0.542
CSDC2	0.00215119	-0.655139
SCN3B	0.00215157	0.0899
LAP3	0.0021517	0.437
N4BP2L2	0.00215191	-0.528565
NFYB	0.00215232	0.398
THSD4-AS1	0.00215309	-0.237928
DOCK1	0.00215613	0.361
GLE1	0.00215702	-0.174
GFPT1	0.00215862	0.354
MCF2L	0.00215886	-0.428
NMNAT2	0.00215983	0.461941
ADA	0.00216293	0.306459
SRSF1	0.00216351	-0.0069244
NSF	0.002164	0.076
CDH6	0.00216782	-0.33721
BCORL1	0.00217046	-0.169
SENP7	0.00217062	-0.075669
NDRG3	0.00217124	-0.177
PVR	0.00217583	-0.2
KCTD15	0.00217662	0.25014
TXNL1	0.00217705	-0.0489868
PSIP1	0.00217886	0.442194
ZNRF1	0.00217906	0.0721169
CASK	0.0021793	0.48238
ENTPD4	0.00217933	-0.574
PCGF5	0.00218002	0.167509
TIFA	0.00218633	-0.428521
BCL11A	0.00218722	-0.0075626
TMEM151B	0.00219082	-0.697
RNF145	0.00219536	0.0848204
SMTN	0.00219566	-0.0929525
PTPN2	0.00219635	-0.24774
SNX22	0.00219695	-0.4819
LYRM7	0.00219728	-0.14295
PHACTR1	0.00220577	-0.367534
TARDBP	0.00220647	-0.0391637
RARB	0.00220914	-0.0029053
ENOX2	0.00220962	0.316484
PSEN1	0.00221371	0.0009607
OXR1	0.00221751	0.82
WDR12	0.00221871	0.167704
PPP1R3F	0.00221892	-0.210174
NSMAF	0.0022249	-0.531
SELENBP1	0.00222787	-0.523794
SMCHD1	0.00222828	-0.0158893
EYA3	0.00222987	0.0614825
ELK4	0.00223494	0.069789
LGALSL	0.00223526	0.495287
JRK	0.00223588	-0.200982
BLM	0.00223635	-0.649843
TLR3	0.00223852	-0.616619
P2RY13	0.00224217	0.313
TXNIP	0.00224245	1.39
BID	0.00224298	0.249
UBE3A	0.00224883	-0.023969
ACAT1	0.00224945	0.547412
CTDSPL2	0.0022502	-0.0158162
PRKAR1A	0.00225059	0.403612
SLCO2B1	0.00225772	0.512157
ETV1	0.00226092	-0.388109
SFR1	0.00226107	0.340056
IFT57	0.00226124	0.4964
MED30	0.00226685	0.846893
DDIT4	0.00226701	0.496
UBE3C	0.00226983	0.532
C1orf43	0.00227173	0.640089
HSP90AB1	0.00227464	0.531938
MKI67	0.00227528	-0.291859
CEP41	0.002276	-0.3
CADM1	0.00227612	0.0886417
URI1	0.00228362	0.449131
ADCY6	0.00228444	0.434797
TSC22D1-AS1	0.0022876	-0.209037
C12orf40	0.00228763	-0.428846
ZC3HAV1L	0.00228845	0.162021
LAMP2	0.0022902	-0.0019393
L2HGDH	0.00229099	-0.125212
SNORA72	0.00229108	-0.193
GTF2F2	0.00229146	-0.245005
RWDD3	0.00230065	0.0764
TRNAU1AP	0.00230358	-0.36
VEZT	0.0023048	-0.372
SOX6	0.00231564	0.24262
PTCD2	0.00231944	-0.0384525
DLGAP1	0.00231981	-0.221165
RHOB	0.00232046	0.541
VWC2	0.00232236	-0.439
BVES	0.00232332	0.871
WTIP	0.00232358	-0.0208345
SWAP70	0.00232365	0.287
EIF4E3	0.00232905	0.104474
DNM3OS	0.00233005	0.306
CD84	0.00233084	0.263442
PRUNE2	0.00233779	-0.707491
ANP32E	0.00233895	0.298
RDH10	0.00233935	0.143633
PHLPP2	0.00233982	-0.638009
GALK2	0.00234369	0.0949675
SHROOM1	0.00235043	-0.442
SMPD1	0.00235178	0.0519761
DNAJA2	0.00235243	-0.0221451
KRAS	0.00235257	-0.369453
UQCRC2	0.00235261	-0.0158277
LINC00161	0.00235276	-0.387657
ZNF805	0.00235326	-0.437235
NPM1	0.00235344	0.26
NCF4	0.00235389	0.417549
NEMP2	0.00235448	-0.366
EPAS1	0.00235454	0.197
BTN3A3	0.00235471	0.393066
ZNF780B	0.00236898	0.0733692
TAS2R13	0.0023695	-0.16883
KALRN	0.00236993	0.163303
TRIM14	0.00237059	0.111671
CDKL3	0.00237173	0.129901
GM2A	0.0023734	0.661357
MIR99AHG	0.00237413	-0.514
FHL1	0.00237463	0.795
PKP2	0.00237495	0.418
TCEAL2	0.00237579	-1.24578
HCG18	0.00238022	-0.0210764
HAR1A	0.00238089	0.246
GPATCH2L	0.00238095	-0.466388
ZFHX3	0.00239507	0.160378
ASB4	0.00239552	-0.225868
TRAM1	0.00240333	0.13289
ADD3	0.00240581	-0.0865477
ZMYND8	0.00240844	0.0223684
TUB	0.00241176	0.0838745
TMBIM6	0.00241438	0.313533
MRS2	0.00242228	0.007227
PLXND1	0.00242513	0.0031968
CCNB3	0.00243524	-0.153898
EXOSC6	0.00243578	0.422
SAMD4A	0.0024378	0.344995
TRIM45	0.00243835	-0.415222
ATE1	0.00244128	-0.416
SERTAD3	0.00244245	0.391
FUBP1	0.00244684	0.043227
SOCS2-AS1	0.00244722	0.189458
EPHA1	0.00244799	-0.179
SLC3A1	0.00244879	0.212
FBXO11	0.00245303	-0.342
GPM6A	0.00245535	-0.384
RPN1	0.00245628	0.154
FGF7P3	0.00245682	-0.569
GGCX	0.00245828	-0.279
PLAC4	0.00246503	-0.178
ATP2A2	0.00247217	-0.252
ATP6V1G1	0.00247228	0.245
MIER1	0.00247299	0.198026
KLF6	0.00247359	0.47
LARP4B	0.00247388	0.551
TBC1D30	0.00247632	-0.120602
VTA1	0.00247777	0.0113029
DDX3X	0.00248479	0.788
RANBP1	0.0024851	0.3489
SCRN3	0.00248549	0.406948
ZNF827	0.0024861	-0.335
PSMB7	0.00248622	-0.285376
CAB39L	0.00248648	0.29
ATXN1	0.00248686	0.377
CCNY	0.00248691	0.28
COL6A1	0.00248702	-0.0664159
OTULIN	0.00248752	-0.0339618
AEN	0.00248772	-0.199
NT5C1A	0.00248851	0.0283565
LMBR1	0.00248878	-0.438
CAT	0.00249405	1.20635
LINC01355	0.00249513	-0.453738
ACTR6	0.0024955	0.119
CD86	0.00250239	0.481483
KCNJ2	0.00250331	0.592701
METTL7A	0.00250364	-0.225982
IGLJ3	0.00251809	0.324
HABP2	0.00251862	-0.0175
NLRP3	0.00251923	-0.215
CAMK2N1	0.00252006	-0.404113
FBXL17	0.00252132	0.134751
BYSL	0.00252275	-0.158127
RTN4IP1	0.00252598	0.248648
MAP3K7	0.00253191	0.0531706
FBXO42	0.00253194	-0.201171
TAB2	0.00253234	0.632184
RAB8A	0.00253327	0.199
ZFP36L2	0.00253334	0.502
FKBP11	0.00253389	0.0276183
GIMAP8	0.00253676	0.306298
LPP	0.00253852	-0.310571
RNGTT	0.00253912	0.064002
BAD	0.00254022	-0.0563
KDR	0.0025412	-0.0317
RNF187	0.0025471	-0.252458
RAD17	0.00254894	0.136463
ATF2	0.00254899	-0.0745998
COMMD6	0.00254949	0.365506
RAD51D	0.00255018	0.314
SNX1	0.00255974	0.605
FASTKD2	0.00256268	-0.223
PCYOX1	0.00256489	-0.0530763
MRPS15	0.00256881	0.0250884
MYH7B	0.00256956	0.338
MFGE8	0.00258078	0.383
LINC00491	0.00258083	-0.267
LONRF1	0.00258119	-0.243996
NEDD1	0.00258131	0.0562822
EN1	0.00258166	-0.269
TBC1D22B	0.00258185	-0.041493
CTNNBIP1	0.00258247	-0.116462
RNF19B	0.0025828	-0.15524
CCDC90B	0.00258311	0.163022
COQ8A	0.00258385	0.183
ABLIM2	0.00258412	-0.332
MFAP3	0.00258933	0.236
[truncated: 13,731 more rows]

## Sheet: final
Gene.symbol	FDR	Median FC
CLDN18	0.00803258	-1.64
B3GLCT	4.58053e-05	-1.36
TRAC	1.29302e-05	-1.3
ANPEP	7.45924e-05	-1.28711
TCEAL2	0.00237579	-1.24578
ETNPPL	0.00699077	-1.24
SOSTDC1	0.00812585	-1.22
GABRB3	2.2551e-05	-1.1948
LRRN3	0.000430921	-1.18
HLA-DQB1	0.0336563	-1.14
RNF128	0.000532964	-1.13
PPM1E	2.43562e-06	-1.09375
FAM83B	2.382e-06	-1.07
LRRC7	0.000131774	-1.05
KCTD1	0.000295679	-1.05
BNC1	0.000570265	-1.02
ITGBL1	0.0193912	-1.02
MAPT	4.4337e-05	-0.991
SMTNL2	0.00458647	-0.978191
NRXN1	0.000200612	-0.954511
FAM81A	1.33338e-05	-0.9316
ENOSF1	0.00268388	-0.928
FGFR2	6.67445e-10	-0.926511
GPR22	0.00024258	-0.915567
ADAMTS8	0.000260356	-0.914
ASTN2	2.3196e-06	-0.910075
AREG	6.32373e-06	-0.908768
TCF24	2.90039e-05	-0.908295
AQP4	0.00151123	-0.906058
GABRB1	0.000785204	-0.898028
ZNF654	0.00402726	-0.89681
NSG1	0.000241356	-0.894789
GRIN2A	0.000372856	-0.892967
TRDN	0.00289241	-0.884507
SUSD4	0.000360789	-0.883635
KCNJ3	2.47924e-05	-0.877
TMEM132B	2.27334e-05	-0.875144
CAPN6	4.02066e-05	-0.866
KRT7	0.000242867	-0.860524
COG5	2.57787e-05	-0.855
GALNT16	7.24861e-05	-0.842919
CLDN1	0.000702686	-0.840175
SLC7A11	0.0389546	-0.837
NFKBIZ	0.0192079	-0.825
CADPS2	0.0117307	-0.824668
DTWD1	0.000947926	-0.819084
CADM2	0.00213785	-0.817
ADCY1	0.000384219	-0.807
LINC01535	0.0214175	-0.806
MGARP	0.000813624	-0.804119
ACSL6	0.000327929	-0.804
IRX1	0.000738527	-0.795133
CACNA1G	4.47202e-07	-0.789148
HIVEP3	1.05905e-06	-0.788898
SULT4A1	0.000645382	-0.788865
KCNT2	0.00875397	-0.787924
C1orf105	0.00293222	-0.783222
TLL2	0.00621657	-0.779928
GNAO1	3.17988e-07	-0.777862
CCDC163	5.88827e-14	-0.77562
OTOGL	0.000133419	-0.77
COL3A1	0.000652155	-0.769643
DDIT4L	0.000351439	-0.755
PTPRZ1	0.00564939	-0.754852
TKTL1	0.000132492	-0.75438
DAPK2	0.00153783	-0.752
E2F8	0.00985175	-0.75
ABCD2	0.00432286	-0.747313
SBK1	0.00263852	-0.746763
ITGB8	0.00318793	-0.744608
CEL	0.00463063	-0.744187
CADPS	5.0198e-05	-0.737
METTL7B	0.0169451	-0.732375
STC1	0.0119668	-0.724937
PPL	0.00347643	-0.722798
TESMIN	0.000772166	-0.721312
ATF3	0.00151083	-0.717
FAXC	0.00122951	-0.715342
GREB1	3.77616e-05	-0.714
PPP1R1A	0.0010054	-0.714
GRK3	0.00384313	-0.71
PPM1L	6.63215e-05	-0.709673
DPP4	0.00551901	-0.70884
PRUNE2	0.00233779	-0.707491
CNTNAP2	0.0101479	-0.706183
C1orf115	0.00208889	-0.706
RABGAP1L	0.00674591	-0.702
GRAMD1C	0.000925925	-0.699734
PLEKHB1	0.000351677	-0.697
TMEM151B	0.00219082	-0.697
MEGF10	0.000685846	-0.689512
MRO	0.000158288	-0.689341
ACTA2	0.000151258	-0.688404
CGN	0.00283832	-0.686332
FAM81B	0.00891355	-0.686306
MYLIP	0.000179241	-0.686
HS6ST2	0.0375679	-0.685785
FAM78B	3.54781e-05	-0.684
TMEM176A	0.0421264	-0.683164
MGAT4C	0.000664437	-0.677905
WWC1	0.00306142	-0.674275
DNER	0.018398	-0.673193
CNTN3	0.000898543	-0.673087
P2RY14	0.01835	-0.671159
MACF1	0.000287858	-0.668
SORL1	0.00584099	-0.668
KCNN2	0.00100849	-0.664154
MCOLN3	0.000449235	-0.662
ROR2	0.000216488	-0.66
CSDC2	0.00215119	-0.655139
FLRT3	0.00399454	-0.653461
DCBLD2	0.0414673	-0.652
BLM	0.00223635	-0.649843
SF1	0.00303229	-0.647
SPOCK3	0.00165703	-0.646917
CHDH	0.000175838	-0.646588
CALD1	0.00379359	-0.643417
ERBB3	0.00964343	-0.642236
CDH10	0.000224945	-0.641
TBX5-AS1	0.00060948	-0.641
CADM3	2.13395e-05	-0.639432
SCNN1A	0.000525507	-0.639
EIF5A2	0.000568068	-0.639
BCHE	0.0131704	-0.639
ST6GALNAC5	0.00803327	-0.6385
PHLPP2	0.00233982	-0.638009
ENPP5	0.000736308	-0.636
ANXA3	0.00409012	-0.634084
RAB18	0.00026337	-0.632364
TUG1	0.00142567	-0.632
FLVCR1	0.00574509	-0.632
RAB27B	0.00372633	-0.628673
LINC00622	0.000771428	-0.625168
PTGDS	0.000122193	-0.624514
ZNF664	0.00282656	-0.624
RUFY2	0.000612052	-0.623594
LINS1	8.01957e-05	-0.623
COL28A1	0.0215492	-0.623
BTNL9	0.0062041	-0.622
PCNX2	4.97653e-05	-0.621
LRRC49	0.00523648	-0.620931
GRIP1	7.70032e-05	-0.619025
NR2F1	0.00504419	-0.618692
C8orf34	0.0164572	-0.617196
RHBDL2	0.00533503	-0.617026
DAPP1	0.000212183	-0.617
TLR3	0.00223852	-0.616619
ARNT2	0.000278412	-0.616532
MYO5C	0.00354969	-0.615888
DDX6	0.00187363	-0.614541
CAPN3	0.00138652	-0.613419
PI15	0.000128552	-0.612722
TMEM67	0.000566772	-0.611
EREG	6.60121e-07	-0.61
MEG3	0.00161652	-0.608207
EHF	0.00278095	-0.607621
MYBPC1	0.0239534	-0.606279
CLGN	0.000570476	-0.606
RIPK4	0.00355638	-0.605166
FGFR4	0.00301661	-0.605159
GHRH	0.032431	-0.604
DNAH7	4.60077e-05	-0.601594
MAGI2-AS3	0.000155927	-0.6
LAMC2	0.00116395	-0.595
NGEF	0.00406997	-0.594396
CHL1	0.00353587	-0.592622
TMTC3	0.00141465	-0.591533
TFAP2C	0.00667528	-0.588166
CHI3L1	0.0284735	-0.587
HSF2	1.7259e-05	-0.586086
DSC3	0.00150333	-0.586
CRTAC1	9.30443e-05	-0.585533
ZNF114	0.0311298	-0.585
RHBDL3	3.57997e-05	-0.584731
SLC4A4	2.25508e-05	-0.584
VWA5B1	3.66765e-05	-0.582
BNC2	0.000211099	-0.575
CFLAR	0.00210138	-0.575
ENTPD4	0.00217933	-0.574
ERBB4	0.00181644	-0.572
CBX3	0.00713578	-0.571
PLA2G12B	0.01233	-0.570419
FGF7P3	0.00245682	-0.569
NAALAD2	1.71766e-05	-0.567734
CRIPT	0.000912198	-0.567
RUFY3	0.00458444	-0.566297
PYGM	0.00201171	-0.566
DLG2	8.29414e-05	-0.564803
RHAG	0.0236536	-0.564
C19orf33	0.0287346	-0.563655
MSS51	0.00545967	-0.562174
ADAM11	0.000592647	-0.561793
DIS3	0.00863439	-0.56
NAV3	0.000187193	-0.559473
FAM133A	0.0143843	-0.558832
ELAVL4	0.0228781	-0.558646
TTBK2	0.000382794	-0.558
ROBO2	0.00420501	-0.556713
KLHL32	0.00692568	-0.556047
ILDR2	0.000365682	-0.555304
LHX9	0.0392176	-0.555
ADAMTS15	0.0112266	-0.554833
CACNB2	0.000296549	-0.554167
PYROXD1	0.0057416	-0.554
LRCH3	0.0130913	-0.553083
LINC00844	0.000517976	-0.552
SPPL3	5.5546e-05	-0.551223
PCBP2	0.00033105	-0.549582
CLDN4	0.00696009	-0.549
EPHA5	0.00141194	-0.548
LOC389831	0.0294846	-0.547527
RALGPS2	0.000541474	-0.545284
ANKRD28	0.0173091	-0.545
RRP15	0.0220627	-0.545
FAM3B	0.02359	-0.54231
PLEKHH1	0.00266826	-0.542066
UQCRB	0.00215103	-0.542
TECTA	0.00633429	-0.541395
MFAP3L	0.000259241	-0.541182
CA12	0.00720362	-0.540775
MTHFR	0.00337782	-0.540642
EMX2OS	0.0252926	-0.54
DNAH9	0.0251613	-0.537401
IGSF11	0.00285682	-0.537208
GRB7	0.000858787	-0.536227
SYT13	0.000306566	-0.534793
LRPPRC	0.00207861	-0.534309
TMEM178A	0.000320245	-0.534
SUSD2	0.0201648	-0.533367
MGC70870	0.0277588	-0.533
NSMAF	0.0022249	-0.531
AKR1B10	0.0223368	-0.531
N4BP2L2	0.00215191	-0.528565
MTUS2	0.000907926	-0.528366
SGPP2	0.0222919	-0.527411
TMEM38B	0.000185858	-0.527
SCN9A	0.0131754	-0.527
SOX5	0.000414541	-0.524638
CDK5RAP2	0.0311856	-0.524232
SELENBP1	0.00222787	-0.523794
IL1RL1	0.0016947	-0.52326
LGR6	7.06544e-06	-0.522
ST6GAL2	0.0499628	-0.522
C12orf75	0.0414504	-0.521267
GPATCH2	0.0112024	-0.521
PHLDA2	0.0107394	-0.519393
LUZP1	0.000669733	-0.519241
SLC8A3	0.00118253	-0.51852
BMP8B	0.0279129	-0.518215
SLC38A4	0.000992148	-0.518068
PLSCR1	0.00404231	-0.518
RIMS3	0.027654	-0.518
RLN2	0.0463982	-0.517955
OTUD7B	0.000773058	-0.517
ZC3H6	0.0236552	-0.517
USP31	1.8373e-05	-0.516626
FOSL2	0.0106062	-0.515896
FRAS1	0.000430914	-0.515313
SORCS1	0.000156408	-0.514
GPC4	0.000194026	-0.514
MIR99AHG	0.00237413	-0.514
DOCK4	0.00739511	-0.514
ADAMTS9	0.00161417	-0.513813
GJA5	0.0309094	-0.513
RGS6	6.23445e-06	-0.511784
ARID1B	0.000721257	-0.511
MYCN	2.00263e-06	-0.51
ANK3	3.49309e-05	-0.508
NINL	0.0219822	-0.507939
FAM181B	0.00360225	-0.507774
ZNF280B	0.000295288	-0.507
ATP7B	0.00701069	-0.506002
NSUN7	0.00110462	-0.506
LATS2	0.012805	-0.506
STARD13-AS	0.00027429	-0.505
ZNF721	0.0216391	-0.505
FNDC5	0.0103351	-0.504449
PPP2R2A	0.00136252	-0.503781
PERP	0.000140122	-0.503309
PTPN20	0.0232315	-0.502859
FAM163A	0.00202972	-0.502784
SEMA6A	0.00119504	-0.502
C7	0.00492195	-0.502
CAPS	0.0155622	-0.502
POLR1B	0.00261117	-0.501
SLC44A5	0.0479452	-0.501
IL6ST	0.00312867	-0.500736
SGPP1	0.00805839	0.5
C3orf52	0.000314634	0.500089
PEA15	0.00766018	0.500698
USP6NL	0.0242893	0.500967
RAB31	0.0107383	0.501
ABRA	0.0223448	0.501
MTCL1	0.000100924	0.502
ZFP36L2	0.00253334	0.502
GNG12	0.00278034	0.502314
S100A8	0.000186576	0.503
TBC1D16	0.00112647	0.503
PREPL	0.00340446	0.503
CRYM	0.0352804	0.503561
SMUG1	9.27462e-05	0.504
CFP	0.0348588	0.504
SERP1	0.000395004	0.504196
UBE2B	0.000573018	0.504465
MTERF2	0.0223438	0.504679
CDYL	0.00460252	0.504693
CACNA2D1	0.00548847	0.505
CPA3	0.0124458	0.505
CLEC10A	0.00053995	0.506716
SAMHD1	0.00162028	0.508
TAP2	0.000567376	0.508347
KLRG2	0.00125847	0.50856
SVEP1	0.000461703	0.509492
LIN7C	0.0272087	0.509578
MCM4	0.000642067	0.512
SLCO2B1	0.00225772	0.512157
PLPP3	0.0102022	0.51223
RPS23	0.0337799	0.512356
MTURN	0.0087985	0.513219
CDH2	0.0003168	0.513371
NFKBIA	0.00129975	0.514
TIMM17A	0.00614918	0.514635
PRKAA1	0.00605211	0.514641
ABCC4	0.000106469	0.515
MSTO1	0.00767322	0.516
IDS	0.000214745	0.5162
NUP50	0.00138657	0.516774
TOR1AIP1	0.00327401	0.517582
SNX5	5.52792e-05	0.518
MFAP4	0.00633703	0.518214
ZNF41	0.00857305	0.518466
OGT	7.69376e-05	0.519
CYB5R1	0.000263666	0.519
CGGBP1	0.00146704	0.52
POLR2E	0.0179073	0.520176
TMOD3	0.00683497	0.520791
UBE2D3	0.000355957	0.521
CTTN	0.0117946	0.521681
G0S2	0.000826577	0.521946
RHEB	0.000203338	0.522
MLXIP	0.0134853	0.522396
ADAMTSL3	0.00162084	0.523003
GLRX	0.00339897	0.52386
APRT	0.00017781	0.524
USO1	0.00207978	0.524
TNFRSF11B	0.0425379	0.524136
PSMD10	0.00613337	0.52419
LIN9	0.000166104	0.526
GNS	0.0268185	0.526012
BCKDHB	0.000860146	0.526581
TNNT1	0.000113316	0.526787
MYO1B	0.0275038	0.527
MEF2C	0.00110397	0.527059
PXDN	0.00552012	0.527251
MKX	0.0117985	0.527389
FMO3	0.0273678	0.528072
GNB1	0.000116665	0.528574
BNIP3	0.00127861	0.528742
FSD1L	0.010501	0.52886
HNRNPH1	0.00530847	0.529
CMTM1	0.0049465	0.53
RBMS3	0.00786399	0.53
PRRX1	0.00145364	0.531
IGKC	0.00981327	0.531
HSP90AB1	0.00227464	0.531938
UBE3C	0.00226983	0.532
SS18	0.0076739	0.532
RPL3L	0.0259141	0.532
KRTAP5-AS1	0.00213951	0.532028
HCST	0.00449459	0.53283
UBTF	0.00269763	0.533
SLC5A3	0.00489616	0.533
SKP2	0.00571512	0.533
ORC5	0.00508434	0.533468
MAP4K4	0.00919087	0.534819
CUL4B	0.00261013	0.535
MPZL1	0.00138636	0.535904
ARHGDIB	6.28385e-05	0.536
FRZB	4.25013e-06	0.537
MAPK14	0.000244362	0.537
STIP1	0.0139425	0.537401
TMEM256	0.0047094	0.537623
SELL	0.00278892	0.538
RRM1	0.000541142	0.539
C12orf29	0.0127445	0.539
PTPN14	0.00120294	0.540032
TMEM107	2.81485e-05	0.541
PDXK	0.0019321	0.541
RHOB	0.00232046	0.541
RNF213	0.00306674	0.541046
KDELR3	0.00027477	0.54167
ATG10	0.000289651	0.541966
LSM14B	0.0262141	0.54216
FUT8	0.00832689	0.542332
CPED1	0.00356598	0.542803
PTP4A1	0.0450208	0.543
YPEL5	0.00946928	0.544
TMEM135	0.0213564	0.544
MME	0.0219936	0.545
GIMAP2	0.000901498	0.54559
MPPED2	0.00323196	0.546062
ZNF208	0.0297018	0.546676
CRK	0.00125953	0.547
SEMA3C	0.0109593	0.547
ACAT1	0.00224945	0.547412
YBX1	0.00189572	0.547527
RNF180	0.00843938	0.548731
PTPRJ	0.000973832	0.548883
SLC25A33	0.0102272	0.549225
PCMT1	0.000935116	0.549537
MDM2	0.000532787	0.55
TM4SF18	0.0116892	0.550459
LARP4B	0.00247388	0.551
IRF2BP2	0.000205219	0.551092
GCNT2	0.0106049	0.551256
MARCO	0.0327173	0.551281
OSMR	0.00121578	0.551908
ARHGAP1	0.000175431	0.552
MS4A4A	0.000177059	0.552
CD300A	2.86308e-05	0.554961
OVAAL	0.00338187	0.555
MRPS5	0.0107391	0.555
IQGAP1	0.0448015	0.555
SPRED1	0.00306864	0.556
BRD2	0.0268206	0.556
DHX30	0.0403301	0.556385
ARPP19	0.000486558	0.557
SUB1	0.00141633	0.557784
NRP2	8.41439e-05	0.559
PID1	0.000274756	0.559
ALKBH7	0.00198679	0.56
CARHSP1	0.020708	0.56
TRBC1	0.0309042	0.56
TMBIM4	0.00683784	0.560261
G3BP2	0.00111418	0.561
TTC39C	0.00153282	0.561
ITGA8	0.00316204	0.561
PXK	0.0132647	0.561
RRP12	0.0026537	0.561547
HPCAL1	0.0153593	0.56296
GHITM	0.000263628	0.563252
LOC101928658	0.000136305	0.563764
NPY6R	0.000667239	0.564
UBE3B	0.000530899	0.564131
HHEX	0.0078777	0.56533
NFE2L2	0.00108299	0.565961
GNG2	0.000560635	0.566
TYROBP	0.00199912	0.566
ALDH6A1	0.00316252	0.566
HLA-DQA1	0.0109393	0.566
GLCCI1	0.000583962	0.566016
PIEZO1	0.0185235	0.567
CES2	1.23222e-06	0.567039
TLE1	0.0111764	0.567745
ATF1	0.00680416	0.568
EIF3K	0.0105204	0.568
TRRAP	0.000309666	0.568558
CNOT8	0.00354428	0.57
PRPF6	0.0187026	0.57
MAFK	0.0011644	0.570863
COL5A2	0.0415926	0.571
FNDC3A	0.00539511	0.57172
AEBP1	0.0484208	0.572
SERBP1	0.000251134	0.573
ST8SIA4	0.00183631	0.573
UBXN4	0.00309593	0.574183
REXO2	0.000155578	0.574649
PRICKLE1	6.68287e-05	0.57515
HLA-DQB2	0.000165864	0.575859
MECOM	0.000105003	0.575885
EIF4E2	0.00120804	0.576
APAF1	0.0446929	0.576232
CAMKK2	0.000257974	0.576653
BAX	0.000438378	0.577
USP46	0.00018135	0.577293
PRPF4	0.00292333	0.577422
SRGN	0.000185681	0.578
LINC00908	0.0114615	0.578098
POLR2K	0.00713295	0.578253
ADAM9	0.000430744	0.579
TFPI	0.00187836	0.579
SORBS1	0.00287216	0.579986
CD52	0.017432	0.579998
IFRD1	0.000616594	0.58
NDUFS7	0.00333844	0.581
ZMYND11	0.000431976	0.581124
ITM2A	0.00159486	0.582
HOGA1	0.015008	0.582
CDS1	0.000171278	0.582042
NRG1	0.0123249	0.582349
SH2D1A	0.00171259	0.583
RNFT2	0.0175998	0.58372
NUDT21	0.00650331	0.583983
RPS6KA2	0.000220101	0.584
STRN	7.86054e-06	0.585541
ACP1	0.000211814	0.586
LTBP4	0.00108733	0.586002
ANP32A	0.000950093	0.586491
ALOX5	7.09721e-06	0.586507
NXT2	0.00557747	0.587
GYPC	0.0486075	0.587
THSD7A	0.0162579	0.587572
CYBRD1	0.00351711	0.587939
INPP4A	4.46718e-07	0.588
HSPA2	0.0441505	0.588
HSPD1	0.00553042	0.588041
RDX	0.00374339	0.588983
GBP4	0.00167658	0.589
SMIM14	0.00935206	0.589
ART4	0.0391815	0.589
HPGDS	0.00748896	0.589021
SAFB	0.000734554	0.591139
PPM1A	0.000141939	0.591484
TRAK1	0.000611763	0.592
RHOJ	0.00178872	0.592
CFD	0.0355938	0.59203
KCNJ2	0.00250331	0.592701
KMT5A	0.000241932	0.594
WDR1	0.00445919	0.594
C5orf24	0.000103418	0.595
PITHD1	0.000258215	0.596114
ITGB2	0.00140107	0.598
AKAP1	0.000756165	0.598798
PTPRC	0.000606524	0.6
HLA-DPA1	0.00114698	0.6
HBEGF	0.014505	0.6
CHRDL2	0.0443285	0.601655
DIP2C	0.000720926	0.603
PRKAG2	0.00206759	0.603417
MAX	0.000612333	0.603875
SRPX2	0.00504735	0.604
LOC101927069	0.0370389	0.604322
SNX1	0.00255974	0.605
DAZAP2	0.00405534	0.606
OAS1	0.0057057	0.606818
TBX3	0.000225382	0.607
RAB14	0.0156631	0.607
PDGFD	0.000672239	0.608
STK17B	0.0371803	0.608
SLC44A1	9.47545e-05	0.608483
PDLIM5	4.27274e-05	0.609
SPAG4	0.00360143	0.609
AKAP8L	0.00114696	0.609607
CD47	7.41901e-05	0.61
RNH1	0.032725	0.614
LMO3	0.00578732	0.614426
ADAMTS2	0.00161286	0.615
MLYCD	0.00476101	0.617
PATJ	0.0265174	0.617281
BGN	0.0130621	0.617432
TLE3	0.000743569	0.618
NOX4	0.00272835	0.619
YKT6	0.000243103	0.62
TIPRL	0.00818753	0.620565
SOS2	0.00105823	0.621
CLEC7A	0.00545944	0.621
PRPF31	0.000165633	0.62121
SMYD2	0.000523055	0.621924
RNASE6	0.00273791	0.623936
FAM86B3P	0.00203825	0.624
PAIP2	0.0014129	0.625607
MDFIC	0.0287926	0.627765
MIS18BP1	0.00656769	0.62781
KLHL6	0.00134737	0.628
TACSTD2	0.0134726	0.631585
TAB2	0.00253234	0.632184
SRSF3	0.000415284	0.63291
HIBADH	0.000851499	0.633
HADH	4.40237e-05	0.633468
RNF216	8.39281e-05	0.634396
POSTN	0.0214987	0.634714
IRX5	0.0311522	0.634919
CLEC2D	0.000416027	0.634983
ATP6AP2	0.00193545	0.636772
AKAP12	0.00551798	0.636897
AKIRIN2	0.000650677	0.637
MAT2A	0.0112284	0.639143
RERE	0.00911296	0.639451
NAB1	0.00429425	0.64
C1orf43	0.00227173	0.640089
PDE1C	2.10893e-05	0.6404
ADGRL3	0.0202087	0.642
KDELR1	0.0118645	0.644
HLA-DRA	0.000107308	0.646
PPBP	0.0401383	0.647946
ANKFY1	0.000274132	0.648
TCF7L2	0.00278678	0.648
HSPA4	0.000797208	0.648785
MAPKAPK2	0.00358839	0.649
FGF18	0.00668719	0.64911
SORBS2	0.000843459	0.649587
EHD4	0.000259701	0.650139
GLYR1	0.00024262	0.653
HIPK3	0.00624399	0.653
ADAM10	0.000741799	0.653378
CSDE1	0.00299962	0.654448
ETS1	2.10251e-05	0.655
PTK2	0.000462877	0.655414
CD74	0.00516581	0.656
VWF	0.000103703	0.658
LST1	0.000122328	0.658184
C1orf174	0.00109896	0.659
UBE2S	0.00919125	0.659
CRTAM	0.0229155	0.659164
KCNE3	0.000103884	0.66
NEGR1	0.0474294	0.660713
GM2A	0.0023734	0.661357
CRIP2	0.012477	0.661501
EXOG	0.00266017	0.662052
RPA1	0.00109995	0.662662
GZMA	0.00990397	0.663469
ERICH1	0.000122169	0.663982
DPT	0.00150066	0.665
LSM4	7.89126e-05	0.665797
PIK3CA	0.0205211	0.666
IKBIP	0.00724826	0.666665
COMMD10	0.00416411	0.666688
FBXW7	4.51209e-05	0.66718
YWHAH	0.000504609	0.668
MAF	0.00630002	0.668
ILF3	0.000685103	0.66806
ENO1	0.00473431	0.669199
NFATC3	0.00316997	0.67
FOXP2	0.00125365	0.670258
AGGF1	3.79026e-05	0.672
SRSF10	0.00156751	0.675
RNF6	0.000950662	0.675317
CISH	4.17095e-05	0.675332
SNAP25	0.0101092	0.676
PDGFRA	0.000840886	0.676382
CYBA	2.11385e-05	0.677877
RBBP4	4.91125e-05	0.678652
B3GNT2	0.00833178	0.681382
LYN	0.000473716	0.683
MKLN1	0.0029817	0.684727
PRSS23	0.0291658	0.68521
PAFAH1B1	0.0329859	0.687355
HMGCLL1	0.000974671	0.687885
PLEKHB2	0.000118122	0.688
TSPAN4	0.0152182	0.688
FGF22	0.0111703	0.688015
GNA13	0.00129345	0.688363
NRP1	6.72216e-05	0.689229
LAPTM5	0.00287173	0.689615
YIPF5	0.00170618	0.690203
C1QC	0.00162791	0.692091
THRSP	0.0255425	0.692331
COL12A1	0.0009295	0.693355
RAC2	0.000203037	0.69336
LIMCH1	0.00131536	0.694
TCF4	0.000884993	0.696
MED6	0.00121868	0.696
RELN	0.00033888	0.697
DCTN4	0.000430475	0.697415
HBB	0.0130197	0.698
JUND	0.0039857	0.698572
TOMM22	0.000121304	0.698575
TGM2	0.00516747	0.699951
VPS35	0.00180316	0.700584
LYVE1	0.00260073	0.701
COLEC11	0.0103896	0.701388
COL4A2	0.00345967	0.702
APOE	0.000218391	0.704
GAPT	0.0102203	0.704
MS4A6A	6.04949e-05	0.705
TSC22D3	0.000522441	0.705
C6orf52	0.000607856	0.705651
TANK	0.00878468	0.706
RNASET2	0.00617662	0.707
TRIQK	6.62877e-06	0.707279
TMCO3	0.00011914	0.708
ANGPT1	0.00566674	0.709032
NLGN4X	0.00175552	0.71
SPON1	0.00684445	0.711971
STAT1	0.00640552	0.717688
COPS8	0.000220306	0.717814
SMAD9	0.00307341	0.720071
ZNF277	0.0130845	0.720536
CYBB	6.64616e-05	0.722934
RAB1A	0.00374251	0.723265
PGRMC1	0.00554843	0.723291
DNAJC14	0.00191657	0.723842
TRPM7	0.00141368	0.725687
PPP1R2	0.00540005	0.72579
HEY2	0.000234469	0.726309
CYGB	0.00198423	0.727
GLIPR2	4.2426e-05	0.728
FGFR1	0.000140188	0.728
DNPH1	0.00100831	0.731084
HSPA9	2.50493e-06	0.732
ANAPC5	0.000566113	0.732
EHBP1L1	0.000387486	0.733
LACTB	0.00120324	0.734882
F11R	0.00153348	0.736
HK2	0.000666938	0.737436
TCF21	3.63737e-05	0.738255
TRPM6	0.00294476	0.741971
HNMT	0.000303837	0.742717
MFN2	0.00159543	0.745
GPR82	0.000274733	0.745089
ETNK1	0.0189907	0.745669
KBTBD4	0.000882261	0.74772
PECAM1	0.00121983	0.748741
CYB5B	0.00767205	0.750382
GULP1	0.00585309	0.751186
AGPS	0.00046562	0.751824
CASP1	5.43881e-05	0.752
FBLN5	0.00401257	0.754
COL21A1	2.24052e-05	0.755
INPP4B	0.00325265	0.756985
DCUN1D1	0.000399524	0.757
KANSL1-AS1	0.00206816	0.757301
USP28	0.00468284	0.757535
NBR1	0.000298711	0.757804
ID1	0.000214742	0.762364
SNAP23	0.000356254	0.764
HERPUD2	0.00675616	0.765437
SPARC	0.0159938	0.766
RFC3	0.000355869	0.76671
NPR3	0.00412959	0.767
P4HB	0.00475553	0.772741
CCDC93	0.000462549	0.776
CNPY3	0.000480728	0.778426
NAPSB	0.00407309	0.77922
FYTTD1	0.00527853	0.78
LMNA	0.0013077	0.782
QPCT	0.000185709	0.783006
ENTPD1	0.000116162	0.78613
LOX	0.017165	0.787
DDX3X	0.00248479	0.788
SFRP4	0.0221782	0.789
ZCCHC7	4.24265e-05	0.792284
FHL1	0.00237463	0.795
PTBP3	0.0105058	0.79782
VEGFA	9.34477e-05	0.798945
CXCL17	0.000991054	0.8
NFIB	4.18993e-05	0.804232
CLEC4A	0.000328937	0.804909
HAPLN1	0.000135961	0.805
MSR1	0.0253885	0.80671
ENG	4.06202e-05	0.807
CSF2RA	4.9215e-05	0.809373
SPTLC1	0.00120328	0.81
PHTF2	4.20616e-05	0.812
CCL5	0.008385	0.813
TTC22	0.000186183	0.813836
IL13RA1	0.000249028	0.814468
CXCL12	7.85278e-05	0.819507
OXR1	0.00221751	0.82
APBB1IP	0.016881	0.825
CP	0.0207473	0.826883
MYOM3	0.00525988	0.827902
ELP2	0.000176933	0.83
ADAMTS1	0.0170698	0.830113
HPGD	0.0158366	0.831969
UST	0.000228967	0.832948
CRHBP	0.00497817	0.835917
CHN2	0.000371113	0.836179
PHACTR2	0.0066887	0.83668
ERGIC3	0.00616332	0.838
SOCS2	0.000323661	0.844721
SMAD6	8.29661e-05	0.844756
MED30	0.00226685	0.846893
ANGPTL2	2.40832e-06	0.847432
TMX1	0.0123724	0.848
MZB1	0.000263829	0.849267
RRAD	7.70326e-06	0.851
HADHA	0.00335782	0.853345
DHRS9	7.3457e-06	0.854738
COL5A1	0.0205361	0.859
ESYT2	0.00150064	0.859252
CXCR4	0.000990598	0.86
MCHR1	0.000240142	0.864
ALYREF	7.8804e-06	0.867419
PLAC8	0.000667437	0.868243
ITPR1	0.000157808	0.868301
BVES	0.00232332	0.871
SAP30	0.000430136	0.873
CFI	0.00907853	0.875
RGS1	0.0034676	0.876467
ROCK1	0.00143921	0.877
HTR2B	0.023476	0.877235
CYB5R3	0.00654602	0.878513
CRIP3	0.000423304	0.881
NAMPT	0.0019143	0.885
VPS8	0.000206535	0.888
KCNE4	0.00263061	0.889185
HMGB1	0.000113902	0.889196
DUSP1	0.00617999	0.894
ACLY	0.00158648	0.895924
FCGR2C	0.00122023	0.897979
MANEA	0.0281831	0.900069
EPB41L3	0.00121821	0.900772
NRAP	0.000214705	0.906
IGHM	0.0129473	0.906
NAIP	1.83186e-05	0.908459
HNRNPC	0.00163138	0.916161
MMP28	0.00206721	0.9186
DNASE1L3	0.000908652	0.921179
YWHAZ	0.000224608	0.922096
PLIN2	0.0177608	0.927687
BRCC3	0.00161796	0.935554
RAB8B	0.000972179	0.936098
PPP1R3A	0.000841537	0.940245
COL15A1	0.00191621	0.944
PTPN11	0.00105833	0.952189
ACTB	0.00351365	0.952262
ACTR2	0.0046255	0.95731
TMEM230	0.0028195	0.963
CCNG2	0.00787374	0.965
SLC6A6	6.4901e-07	0.976171
RAB5A	0.00642921	0.980295
COPA	0.000135708	0.993322
C1S	0.0396113	0.994
DUSP6	0.005138	0.998
FLI1	0.000952232	0.999
PDE8B	1.16321e-08	0.999874
LBH	5.57291e-06	1
CANX	0.000261976	1
ACTA1	6.62634e-05	1.00549
CTNNB1	0.00382477	1.01
GDI2	0.00160917	1.03
CDH19	0.0357067	1.04
IGFBP3	0.000444902	1.05
MS4A7	0.000567299	1.05
TFRC	0.00875266	1.05
CHGB	0.000106154	1.05123
ATP1B4	0.00214313	1.06106
CXCR2	0.000575091	1.09
MSI2	0.00142757	1.09
DUSP4	0.0206738	1.09
VAMP3	0.00456055	1.11052
AKIRIN1	0.00666917	1.13101
BMP6	0.00138092	1.14
EPB41L2	0.000431085	1.17
ZNF160	0.00137816	1.17879
IGFBP2	0.000223261	1.1828
ANKRD2	0.000743025	1.19
GLUL	0.000508687	1.2
CAT	0.00249405	1.20635
LAPTM4B	0.00415124	1.21301
PRPF4B	0.0294278	1.21704
DPYSL4	2.62927e-05	1.26401
ITGB1	0.00653143	1.27
PDE1A	0.000269226	1.37
RCAN1	3.57655e-05	1.38
TXNIP	0.00224245	1.39
RHOA	0.00203744	1.39663
PDK4	0.00148493	1.8
MYL3	0.00470987	1.88
NPPB	0.0163133	2.11
FHL2	0.000104821	2.61
